# Supplementary material for: Microbial Dispersal, Including Bison Dung Vectored Dispersal, Increases Soil Microbial Diversity in a Grassland Ecosystem
Source: Front Microbiol. 2022 Mar 31;13:825193. doi: 10.3389/fmicb.2022.825193 (PMC9009311; doi:10.3389/fmicb.2022.825193)
Supplement: Supplementary file 2 [file Table_2.XLSX]

## Sheet: Info
In R code, the data file is named "Exp_R_master"
Variable Name	Variable Description	Units	Code Information	Missing Value Code	Missing Value Code Explanation
Sample-ID	Inidividual and unique identifier for each sample
SampleCode	Sample Code; abbreviated version of sample information providing the watershedAndtransect_treatment_samplingTime		Treatment codes: SO = SterileOpen | SC = SterileClosed | LO = LiveOpen | SDS = SterileDungSoil | LDS = LiveDungSoil | LD = LiveDung
watershed	KPBS watershed names; also denotes the watershed treatment		N20A or B = bison grazed, 20 year fire return | 20B or C = 20 year fire return, no bison | 1D and SpB = 1 year fire return, no bison	NA	NA = Not relevent
exp_unit	Experiment unit; There were two experimental units deployed to each watershed, this denotes which of the two units the sample if from
LandUse	Land Use; denotes the watershed treatment. UB = unburned (20 year burn interval) or B = burned (1 year burin interval), and UG = ungrazed (bison excluded) or G = grazed (bison present)		UB = unburned (20 year burn interval) | B = burned (1 year burin interval) | UG = ungrazed (bison excluded) | G = grazed (bison present)	NA	NA = Not relevent
TimePoint	Time point; 1-4		Time Point conversions: 1 = 1 day | 2 = 7 days | 3 = 28 days | 4 = 84 days
Days	Number of days that the sample has been in the field since the deployment of the experimental unit
Trt	Treatment; assigned experimental treatment of each sample		Treatment codes: SO = SterileOpen | SC = SterileClosed | LO = LiveOpen | SDS = SterileDungSoil | LDS = LiveDungSoil | LD = LiveDung
graze	Grazed or ungrazed; Konza watershed grazing treatment		UG = ungrazed (bison excluded) | G = grazed (bison present)
burn	Fire return interval; Konza watershed fire treatments of 20 year fire intervals OR 1 year fire intervals;		UB = unburned (20 year burn interval) | B = burned (1 year burin interval)
dung	Bison dung addition, yes/no; Bison dung added for experimental treatment		dung = it was added | soil = it was not added
DNA_conc	DNA concentration; soil or dung sample	nanogramPerMicroliter		NA	NA = not measured
DNAyield	DNA yield; normalizes DNA concentration	nanogramPerGramDriedSoil		NA	NA = not measured

## Sheet: Sample Metadata
Sample-ID	SampleCode	watershed	exp_unit	LandUse	TimePoint	Days	Trt	graze	burn	dung	DNA_conc	DNAyield
exp1	SpB1_SO_1	SpB	1	B_UG	1	1	SterileOpen	ung	annual	soil	0	0
exp2	SpB1_SC_1	SpB	1	B_UG	1	1	SterileClosed	ung	annual	soil	0	0
exp3	SpB1_LO_1	SpB	1	B_UG	1	1	LiveOpen	ung	annual	soil	13.7013	31.3995
exp4	SpB1_SDS_1	SpB	1	B_UG	1	1	SterileDungSoil	ung	annual	added	11.1447	29.363
exp5	SpB1_LDS_1	SpB	1	B_UG	1	1	LiveDungSoil	ung	annual	added	0.036904	0.102076
exp6	SpB2_SO_1	SpB	2	B_UG	1	1	SterileOpen	ung	annual	soil	0.005982	0.0137639
exp7	SpB2_SC_1	SpB	2	B_UG	1	1	SterileClosed	ung	annual	soil	0.000343	0.000789462
exp8	SpB2_LO_1	SpB	2	B_UG	1	1	LiveOpen	ung	annual	soil	11.9981	27.5126
exp9	SpB2_SDS_1	SpB	2	B_UG	1	1	SterileDungSoil	ung	annual	added	10.9333	26.2459
exp10	SpB2_LDS_1	SpB	2	B_UG	1	1	LiveDungSoil	ung	annual	added	0	0
exp11	1D1_SO_1	1D	1	B_UG	1	1	SterileOpen	ung	annual	soil	NA	NA
exp12	1D1_SC_1	1D	1	B_UG	1	1	SterileClosed	ung	annual	soil	0	0
exp13	1D1_LO_1	1D	1	B_UG	1	1	LiveOpen	ung	annual	soil	10.5807	24.1716
exp14	1D1_SDS_1	1D	1	B_UG	1	1	SterileDungSoil	ung	annual	added	8.10863	22.0838
exp15	1D1_LDS_1	1D	1	B_UG	1	1	LiveDungSoil	ung	annual	added	0.000408	0.000965878
exp16	1D2_SO_1	1D	2	B_UG	1	1	SterileOpen	ung	annual	soil	11.0317	24.2712
exp17	1D2_SC_1	1D	2	B_UG	1	1	SterileClosed	ung	annual	soil	0	0
exp18	1D2_LO_1	1D	2	B_UG	1	1	LiveOpen	ung	annual	soil	0	0
exp19	1D2_SDS_1	1D	2	B_UG	1	1	SterileDungSoil	ung	annual	added	7.98299	23.0406
exp20	1D2_LDS_1	1D	2	B_UG	1	1	LiveDungSoil	ung	annual	added	0.042246	0.114274
exp21	20B1_SO_1	20B	1	UB_UG	1	1	SterileOpen	ung	inf	soil	0	0
exp22	20B1_SC_1	20B	1	UB_UG	1	1	SterileClosed	ung	inf	soil	0	0
exp23	20B1_LO_1	20B	1	UB_UG	1	1	LiveOpen	ung	inf	soil	17.3511	42.9984
exp24	20B1_SDS_1	20B	1	UB_UG	1	1	SterileDungSoil	ung	inf	added	17.63	46.9614
exp25	20B1_LDS_1	20B	1	UB_UG	1	1	LiveDungSoil	ung	inf	added	0.027829	0.0758867
exp26	20B2_SO_1	20B	2	UB_UG	1	1	SterileOpen	ung	inf	soil	0.006719	0.0164959
exp27	20B2_SC_1	20B	2	UB_UG	1	1	SterileClosed	ung	inf	soil	0	0
exp28	20B2_LO_1	20B	2	UB_UG	1	1	LiveOpen	ung	inf	soil	19.2949	45.5852
exp29	20B2_SDS_1	20B	2	UB_UG	1	1	SterileDungSoil	ung	inf	added	0.07723	0.2098
exp30	20B2_LDS_1	20B	2	UB_UG	1	1	LiveDungSoil	ung	inf	added	14.4943	35.1292
exp31	20C1_SO_1	20C	1	UB_UG	1	1	SterileOpen	ung	inf	soil	0	0
exp32	20C1_SC_1	20C	1	UB_UG	1	1	SterileClosed	ung	inf	soil	0	0
exp33	20C1_LO_1	20C	1	UB_UG	1	1	LiveOpen	ung	inf	soil	80.3902	187.652
exp34	20C1_SDS_1	20C	1	UB_UG	1	1	SterileDungSoil	ung	inf	added	5.39896	13.2781
exp35	20C1_LDS_1	20C	1	UB_UG	1	1	LiveDungSoil	ung	inf	added	0	0
exp36	20C2_SO_1	20C	2	UB_UG	1	1	SterileOpen	ung	inf	soil	0	0
exp37	20C2_SC_1	20C	2	UB_UG	1	1	SterileClosed	ung	inf	soil	0	0
exp38	20C2_LO_1	20C	2	UB_UG	1	1	LiveOpen	ung	inf	soil	174.513	605.008
exp39	20C2_SDS_1	20C	2	UB_UG	1	1	SterileDungSoil	ung	inf	added	152.118	412.657
exp40	20C2_LDS_1	20C	2	UB_UG	1	1	LiveDungSoil	ung	inf	added	0.119485	0.303175
exp41	N20A1_SO_1	N20A	1	UB_G	1	1	SterileOpen	grz	inf	soil	93.6902	215.319
exp42	N20A1_SC_1	N20A	1	UB_G	1	1	SterileClosed	grz	inf	soil	0.09356	0.22411
exp43	N20A1_LO_1	N20A	1	UB_G	1	1	LiveOpen	grz	inf	soil	0	0
exp44	N20A1_SDS_1	N20A	1	UB_G	1	1	SterileDungSoil	grz	inf	added	0.998818	2.85031
exp45	N20A1_LDS_1	N20A	1	UB_G	1	1	LiveDungSoil	grz	inf	added	124.491	292.045
exp46	N20A2_SO_1	N20A	2	UB_G	1	1	SterileOpen	grz	inf	soil	0	0
exp47	N20A2_SC_1	N20A	2	UB_G	1	1	SterileClosed	grz	inf	soil	0	0
exp48	N20A2_LO_1	N20A	2	UB_G	1	1	LiveOpen	grz	inf	soil	131.204	308.985
exp49	N20A2_SDS_1	N20A	2	UB_G	1	1	SterileDungSoil	grz	inf	added	154.599	382.338
exp50	N20A2_LDS_1	N20A	2	UB_G	1	1	LiveDungSoil	grz	inf	added	0.417046	1.04804
exp51	N20B1_SO_1	N20B	1	UB_G	1	1	SterileOpen	grz	inf	soil	0	0
exp52	N20B1_SC_1	N20B	1	UB_G	1	1	SterileClosed	grz	inf	soil	0	0
exp53	N20B1_LO_1	N20B	1	UB_G	1	1	LiveOpen	grz	inf	soil	154.212	364.578
exp54	N20B1_SDS_1	N20B	1	UB_G	1	1	SterileDungSoil	grz	inf	added	86.4039	218.291
exp55	N20B1_LDS_1	N20B	1	UB_G	1	1	LiveDungSoil	grz	inf	added	2.70871	7.10374
exp56	N20B2_SO_1	N20B	2	UB_G	1	1	SterileOpen	grz	inf	soil	0	0
exp57	N20B2_SC_1	N20B	2	UB_G	1	1	SterileClosed	grz	inf	soil	0.290854	0.661097
exp58	N20B2_LO_1	N20B	2	UB_G	1	1	LiveOpen	grz	inf	soil	144.376	330.588
exp59	N20B2_SDS_1	N20B	2	UB_G	1	1	SterileDungSoil	grz	inf	added	123.148	354.142
exp60	N20B2_LDS_1	N20B	2	UB_G	1	1	LiveDungSoil	grz	inf	added	0.742889	1.77677
exp61	SpB1_SD_1	SpB	1	B_UG	1	1	SterileDung	ung	annual	dung	12.1255	30.3012
exp62	SpB1_LD_1	SpB	1	B_UG	1	1	LiveDung	ung	annual	dung	4.17312	10.6089
exp63	SpB2_SD_1	SpB	2	B_UG	1	1	SterileDung	ung	annual	dung	4.39757	11.4865
exp64	SpB2_LD_1	SpB	2	B_UG	1	1	LiveDung	ung	annual	dung	15.0255	44.2632
exp65	1D1_SD_1	1D	1	B_UG	1	1	SterileDung	ung	annual	dung	13.4341	36.6295
exp66	1D1_LD_1	1D	1	B_UG	1	1	LiveDung	ung	annual	dung	12.3147	31.1511
exp67	1D2_SD_1	1D	2	B_UG	1	1	SterileDung	ung	annual	dung	6.08476	16.5707
exp68	1D2_LD_1	1D	2	B_UG	1	1	LiveDung	ung	annual	dung	5.253	13.1942
exp69	20B1_SD_1	20B	1	UB_UG	1	1	SterileDung	ung	inf	dung	7.12335	17.643
exp70	20B1_LD_1	20B	1	UB_UG	1	1	LiveDung	ung	inf	dung	24.5151	61.9538
exp71	20B2_SD_1	20B	2	UB_UG	1	1	SterileDung	ung	inf	dung	14.127	34.3544
exp72	20B2_LD_1	20B	2	UB_UG	1	1	LiveDung	ung	inf	dung	8.28819	20.0821
exp73	20B1_SD_1	20C	1	UB_UG	1	1	SterileDung	ung	inf	dung	9.89617	24.2867
exp74	20B1_LD_1	20C	1	UB_UG	1	1	LiveDung	ung	inf	dung	18.9795	48.3031
exp75	20B2_SD_1	20C	2	UB_UG	1	1	SterileDung	ung	inf	dung	12.9158	31.1445
exp76	20B2_LD_1	20C	2	UB_UG	1	1	LiveDung	ung	inf	dung	8.17778	20.6448
exp77	N20A1_SD_1	N20A	1	UB_G	1	1	SterileDung	grz	inf	dung	10.597	26.5963
exp78	N20A1_LD_1	N20A	1	UB_G	1	1	LiveDung	grz	inf	dung	4.82885	12.7887
exp79	N20A2_SD_1	N20A	2	UB_G	1	1	SterileDung	grz	inf	dung	36.0768	132.822
exp80	N20A2_LD_1	N20A	2	UB_G	1	1	LiveDung	grz	inf	dung	31.6507	101.727
exp81	N20B1_SD_1	N20B	1	UB_G	1	1	SterileDung	grz	inf	dung	15.3107	40.4306
exp82	N20B1_LD_1	N20B	1	UB_G	1	1	LiveDung	grz	inf	dung	2.66855	6.74281
exp83	N20B2_SD_1	N20B	2	UB_G	1	1	SterileDung	grz	inf	dung	6.25377	19.7876
exp84	N20B2_LD_1	N20B	2	UB_G	1	1	LiveDung	grz	inf	dung	12.1692	34.9212
exp85	SpB1_SO_2	SpB	1	B_UG	2	7	SterileOpen	ung	annual	soil	12.0364	38.0357
exp86	SpB1_SC_2	SpB	1	B_UG	2	7	SterileClosed	ung	annual	soil	5.57318	18.9739
exp87	SpB1_LO_2	SpB	1	B_UG	2	7	LiveOpen	ung	annual	soil	51.6326	205.625
exp88	SpB1_SDS_2	SpB	1	B_UG	2	7	SterileDungSoil	ung	annual	added	70.3241	257.855
exp89	SpB1_LDS_2	SpB	1	B_UG	2	7	LiveDungSoil	ung	annual	added	12.9122	47.2974
exp90	SpB2_SO_2	SpB	2	B_UG	2	7	SterileOpen	ung	annual	soil	12.3146	47.2153
exp91	SpB2_SC_2	SpB	2	B_UG	2	7	SterileClosed	ung	annual	soil	2.323	8.14079
exp92	SpB2_LO_2	SpB	2	B_UG	2	7	LiveOpen	ung	annual	soil	57.7373	211.144
exp93	SpB2_SDS_2	SpB	2	B_UG	2	7	SterileDungSoil	ung	annual	added	76.004	284.22
exp94	SpB2_LDS_2	SpB	2	B_UG	2	7	LiveDungSoil	ung	annual	added	9.19195	62.6975
exp95	1D1_SO_2	1D	1	B_UG	2	7	SterileOpen	ung	annual	soil	3.62575	14.2922
exp96	1D1_SC_2	1D	1	B_UG	2	7	SterileClosed	ung	annual	soil	4.63487	16.4383
exp97	1D1_LO_2	1D	1	B_UG	2	7	LiveOpen	ung	annual	soil	30.1354	132.582
exp98	1D1_SDS_2	1D	1	B_UG	2	7	SterileDungSoil	ung	annual	added	45.4042	206.88
exp99	1D1_LDS_2	1D	1	B_UG	2	7	LiveDungSoil	ung	annual	added	7.01156	28.8838
exp100	1D2_SO_2	1D	2	B_UG	2	7	SterileOpen	ung	annual	soil	6.43233	25.1862
exp101	1D2_SC_2	1D	2	B_UG	2	7	SterileClosed	ung	annual	soil	6.25472	20.1554
exp102	1D2_LO_2	1D	2	B_UG	2	7	LiveOpen	ung	annual	soil	30.5147	124.55
exp103	1D2_SDS_2	1D	2	B_UG	2	7	SterileDungSoil	ung	annual	added	38.6898	168.216
exp104	1D2_LDS_2	1D	2	B_UG	2	7	LiveDungSoil	ung	annual	added	7.65958	31.5912
exp105	20B1_SO_2	20B	1	UB_UG	2	7	SterileOpen	ung	inf	soil	11.1251	50.8684
exp106	20B1_SC_2	20B	1	UB_UG	2	7	SterileClosed	ung	inf	soil	6.65656	25.309
exp107	20B1_LO_2	20B	1	UB_UG	2	7	LiveOpen	ung	inf	soil	96.7123	597.786
exp108	20B1_SDS_2	20B	1	UB_UG	2	7	SterileDungSoil	ung	inf	added	105.942	656.063
exp109	20B1_LDS_2	20B	1	UB_UG	2	7	LiveDungSoil	ung	inf	added	9.61346	37.747
exp110	20B2_SO_2	20B	2	UB_UG	2	7	SterileOpen	ung	inf	soil	14.4144	67.4896
exp111	20B2_SC_2	20B	2	UB_UG	2	7	SterileClosed	ung	inf	soil	0.353412	1.08072
exp112	20B2_LO_2	20B	2	UB_UG	2	7	LiveOpen	ung	inf	soil	78.609	427.804
exp113	20B2_SDS_2	20B	2	UB_UG	2	7	SterileDungSoil	ung	inf	added	90.6859	485.627
exp114	20B2_LDS_2	20B	2	UB_UG	2	7	LiveDungSoil	ung	inf	added	17.0275	68.5348
exp115	20C2_SO_2	20C	1	UB_UG	2	7	SterileOpen	ung	inf	soil	19.7389	71.63
exp116	20C2_SC_2	20C	1	UB_UG	2	7	SterileClosed	ung	inf	soil	2.1738	7.18482
exp117	20C2_LO_2	20C	1	UB_UG	2	7	LiveOpen	ung	inf	soil	61.0821	395.475
exp118	20C2_SDS_2	20C	1	UB_UG	2	7	SterileDungSoil	ung	inf	added	88.3645	501.227
exp119	20C2_LDS_2	20C	1	UB_UG	2	7	LiveDungSoil	ung	inf	added	19.6743	82.6301
exp120	20C2_SO_2	20C	2	UB_UG	2	7	SterileOpen	ung	inf	soil	9.85111	44.6553
exp121	20C2_SC_2	20C	2	UB_UG	2	7	SterileClosed	ung	inf	soil	9.06746	34.2042
exp122	20C2_LO_2	20C	2	UB_UG	2	7	LiveOpen	ung	inf	soil	104.555	556.216
exp123	20C2_SDS_2	20C	2	UB_UG	2	7	SterileDungSoil	ung	inf	added	106.91	591.449
exp124	20C2_LDS_2	20C	2	UB_UG	2	7	LiveDungSoil	ung	inf	added	14.5683	56.6522
exp125	N20A1_SO_2	N20A	1	UB_G	2	7	SterileOpen	grz	inf	soil	87.4859	421.469
exp126	N20A1_SC_2	N20A	1	UB_G	2	7	SterileClosed	grz	inf	soil	3.13186	10.8114
exp127	N20A1_LO_2	N20A	1	UB_G	2	7	LiveOpen	grz	inf	soil	28.2861	116.645
exp128	N20A1_SDS_2	N20A	1	UB_G	2	7	SterileDungSoil	grz	inf	added	25.2817	105.495
exp129	N20A1_LDS_2	N20A	1	UB_G	2	7	LiveDungSoil	grz	inf	added	90.3693	468.26
exp130	N20A2_SO_2	N20A	2	UB_G	2	7	SterileOpen	grz	inf	soil	20.2594	73.8567
exp131	N20A2_SC_2	N20A	2	UB_G	2	7	SterileClosed	grz	inf	soil	4.7568	16.5161
exp132	N20A2_LO_2	N20A	2	UB_G	2	7	LiveOpen	grz	inf	soil	80.7055	357.489
exp133	N20A2_SDS_2	N20A	2	UB_G	2	7	SterileDungSoil	grz	inf	added	113.597	598.561
exp134	N20A2_LDS_2	N20A	2	UB_G	2	7	LiveDungSoil	grz	inf	added	15.183	69.4837
exp135	N20B1_SO_2	N20B	1	UB_G	2	7	SterileOpen	grz	inf	soil	23.9603	106.61
exp136	N20B1_SC_2	N20B	1	UB_G	2	7	SterileClosed	grz	inf	soil	6.83575	21.5673
exp137	N20B1_LO_2	N20B	1	UB_G	2	7	LiveOpen	grz	inf	soil	79.0433	389.308
exp138	N20B1_SDS_2	N20B	1	UB_G	2	7	SterileDungSoil	grz	inf	added	85.7522	402.089
exp139	N20B1_LDS_2	N20B	1	UB_G	2	7	LiveDungSoil	grz	inf	added	13.3174	55.9632
exp140	N20B2_SO_2	N20B	2	UB_G	2	7	SterileOpen	grz	inf	soil	22.3741	80.1174
exp141	N20B2_SC_2	N20B	2	UB_G	2	7	SterileClosed	grz	inf	soil	3.07047	11.5603
exp142	N20B2_LO_2	N20B	2	UB_G	2	7	LiveOpen	grz	inf	soil	74.5969	335.789
exp143	N20B2_SDS_2	N20B	2	UB_G	2	7	SterileDungSoil	grz	inf	added	81.8658	349.967
exp144	N20B2_LDS_2	N20B	2	UB_G	2	7	LiveDungSoil	grz	inf	added	9.09905	31.9032
exp145	SpB1_SD_2	SpB	1	B_UG	2	7	SterileDung	ung	annual	dung	4.15567	13.1568
exp146	SpB1_LD_2	SpB	1	B_UG	2	7	LiveDung	ung	annual	dung	201.493	661.505
exp147	SpB2_SD_2	SpB	2	B_UG	2	7	SterileDung	ung	annual	dung	11.0813	34.6135
exp148	SpB2_LD_2	SpB	2	B_UG	2	7	LiveDung	ung	annual	dung	162.204	985.612
exp149	1D1_SD_2	1D	1	B_UG	2	7	SterileDung	ung	annual	dung	9.48287	30.166
exp150	1D1_LD_2	1D	1	B_UG	2	7	LiveDung	ung	annual	dung	152.706	661.846
exp151	1D2_SD_2	1D	2	B_UG	2	7	SterileDung	ung	annual	dung	55.554	182.421
exp152	1D2_LD_2	1D	2	B_UG	2	7	LiveDung	ung	annual	dung	83.7077	343.508
exp153	20B1_SD_2	20B	1	UB_UG	2	7	SterileDung	ung	inf	dung	93.6793	310.644
exp154	20B1_LD_2	20B	1	UB_UG	2	7	LiveDung	ung	inf	dung	186.24	581.949
exp155	20B2_SD_2	20B	2	UB_UG	2	7	SterileDung	ung	inf	dung	90.6147	300.481
exp156	20B2_LD_2	20B	2	UB_UG	2	7	LiveDung	ung	inf	dung	161.713	406.824
exp157	20C1_SD_2	20C	1	UB_UG	2	7	SterileDung	ung	inf	dung	67.3863	161.456
exp158	20C1_LD_2	20C	1	UB_UG	2	7	LiveDung	ung	inf	dung	19.739	66.8188
exp159	20C2_SD_2	20C	2	UB_UG	2	7	SterileDung	ung	inf	dung	105.634	357.582
exp160	20C2_LD_2	20C	2	UB_UG	2	7	LiveDung	ung	inf	dung	70.0015	223.024
exp161	N20A1_SD_2	N20A	1	UB_G	2	7	SterileDung	grz	inf	dung	100.465	303.876
exp162	N20A1_LD_2	N20A	1	UB_G	2	7	LiveDung	grz	inf	dung	6.61524	20.5573
exp163	N20A2_SD_2	N20A	2	UB_G	2	7	SterileDung	grz	inf	dung	45.9846	131.833
exp164	N20A2_LD_2	N20A	2	UB_G	2	7	LiveDung	grz	inf	dung	165.451	589.025
exp165	N20B1_SD_2	N20B	1	UB_G	2	7	SterileDung	grz	inf	dung	13.7819	41.7237
exp166	N20B1_LD_2	N20B	1	UB_G	2	7	LiveDung	grz	inf	dung	64.1615	209.37
exp167	N20B2_SD_2	N20B	2	UB_G	2	7	SterileDung	grz	inf	dung	24.631	97.2491
exp168	N20B2_LD_2	N20B	2	UB_G	2	7	LiveDung	grz	inf	dung	8.99058	37.6794
exp169	SpB1_SO_3	SpB	1	B_UG	3	28	SterileOpen	ung	annual	soil	16.5973	55.364
exp170	SpB1_SC_3	SpB	1	B_UG	3	28	SterileClosed	ung	annual	soil	8.54012	29.3337
exp171	SpB1_LO_3	SpB	1	B_UG	3	28	LiveOpen	ung	annual	soil	70.3039	244.643
exp172	SpB1_SDS_3	SpB	1	B_UG	3	28	SterileDungSoil	ung	annual	added	73.118	259.524
exp173	SpB1_LDS_3	SpB	1	B_UG	3	28	LiveDungSoil	ung	annual	added	18.6789	63.4727
exp174	SpB2_SO_3	SpB	2	B_UG	3	28	SterileOpen	ung	annual	soil	19.3421	67.5553
exp175	SpB2_SC_3	SpB	2	B_UG	3	28	SterileClosed	ung	annual	soil	18.5697	63.7734
exp176	SpB2_LO_3	SpB	2	B_UG	3	28	LiveOpen	ung	annual	soil	59.3224	200.29
exp177	SpB2_SDS_3	SpB	2	B_UG	3	28	SterileDungSoil	ung	annual	added	79.1266	244.859
exp178	SpB2_LDS_3	SpB	2	B_UG	3	28	LiveDungSoil	ung	annual	added	27.4526	91.739
exp179	1D1_SO_3	1D	1	B_UG	3	28	SterileOpen	ung	annual	soil	19.8837	61.4299
exp180	1D1_SC_3	1D	1	B_UG	3	28	SterileClosed	ung	annual	soil	14.7677	46.5774
exp181	1D1_LO_3	1D	1	B_UG	3	28	LiveOpen	ung	annual	soil	72.2479	257.223
exp182	1D1_SDS_3	1D	1	B_UG	3	28	SterileDungSoil	ung	annual	added	75.9128	277.226
exp183	1D1_LDS_3	1D	1	B_UG	3	28	LiveDungSoil	ung	annual	added	25.6422	84.65
exp184	1D2_SO_3	1D	2	B_UG	3	28	SterileOpen	ung	annual	soil	20.7108	70.7377
exp185	1D2_SC_3	1D	2	B_UG	3	28	SterileClosed	ung	annual	soil	14.5372	47.559
exp186	1D2_LO_3	1D	2	B_UG	3	28	LiveOpen	ung	annual	soil	67.8704	228.427
exp187	1D2_SDS_3	1D	2	B_UG	3	28	SterileDungSoil	ung	annual	added	72.1918	251.919
exp188	1D2_LDS_3	1D	2	B_UG	3	28	LiveDungSoil	ung	annual	added	23.3049	79.6067
exp189	20B1_SO_3	20B	1	UB_UG	3	28	SterileOpen	ung	inf	soil	20.9451	66.643
exp190	20B1_SC_3	20B	1	UB_UG	3	28	SterileClosed	ung	inf	soil	20.7464	65.0328
exp191	20B1_LO_3	20B	1	UB_UG	3	28	LiveOpen	ung	inf	soil	100.515	348.8
exp192	20B1_SDS_3	20B	1	UB_UG	3	28	SterileDungSoil	ung	inf	added	78.2997	308.166
exp193	20B1_LDS_3	20B	1	UB_UG	3	28	LiveDungSoil	ung	inf	added	25.9641	79.8431
exp194	20B2_SO_3	20B	2	UB_UG	3	28	SterileOpen	ung	inf	soil	15.066	50.3728
exp195	20B2_SC_3	20B	2	UB_UG	3	28	SterileClosed	ung	inf	soil	19.8053	63.717
exp196	20B2_LO_3	20B	2	UB_UG	3	28	LiveOpen	ung	inf	soil	98.8558	350.542
exp197	20B2_SDS_3	20B	2	UB_UG	3	28	SterileDungSoil	ung	inf	added	90.424	321.39
exp198	20B2_LDS_3	20B	2	UB_UG	3	28	LiveDungSoil	ung	inf	added	41.1122	132.093
exp199	20C1_SO_3	20C	1	UB_UG	3	28	SterileOpen	ung	inf	soil	21.6174	69.7806
exp200	20C1_SC_3	20C	1	UB_UG	3	28	SterileClosed	ung	inf	soil	29.4979	98.2096
exp201	20C1_LO_3	20C	1	UB_UG	3	28	LiveOpen	ung	inf	soil	107.779	401.561
exp202	20C1_SDS_3	20C	1	UB_UG	3	28	SterileDungSoil	ung	inf	added	107.039	425.872
exp203	20C1_LDS_3	20C	1	UB_UG	3	28	LiveDungSoil	ung	inf	added	39.4074	142.355
exp204	20C2_SO_3	20C	2	UB_UG	3	28	SterileOpen	ung	inf	soil	25.846	82.1194
exp205	20C2_SC_3	20C	2	UB_UG	3	28	SterileClosed	ung	inf	soil	19.9969	68.5604
exp206	20C2_LO_3	20C	2	UB_UG	3	28	LiveOpen	ung	inf	soil	130.593	427.109
exp207	20C2_SDS_3	20C	2	UB_UG	3	28	SterileDungSoil	ung	inf	added	132.535	510.651
exp208	20C2_LDS_3	20C	2	UB_UG	3	28	LiveDungSoil	ung	inf	added	34.6667	123.942
exp209	N20A1_SO_3	N20A	1	UB_G	3	28	SterileOpen	grz	inf	soil	89.6895	422.696
exp210	N20A1_SC_3	N20A	1	UB_G	3	28	SterileClosed	grz	inf	soil	18.0419	71.6864
exp211	N20A1_LO_3	N20A	1	UB_G	3	28	LiveOpen	grz	inf	soil	32.4335	143.871
exp212	N20A1_SDS_3	N20A	1	UB_G	3	28	SterileDungSoil	grz	inf	added	117.186	547.51
exp213	N20A1_LDS_3	N20A	1	UB_G	3	28	LiveDungSoil	grz	inf	added	27.5579	96.3749
exp214	N20A2_SO_3	N20A	2	UB_G	3	28	SterileOpen	grz	inf	soil	23.6313	93.1929
exp215	N20A2_SC_3	N20A	2	UB_G	3	28	SterileClosed	grz	inf	soil	18.0189	72.231
exp216	N20A2_LO_3	N20A	2	UB_G	3	28	LiveOpen	grz	inf	soil	90.9648	352.257
exp217	N20A2_SDS_3	N20A	2	UB_G	3	28	SterileDungSoil	grz	inf	added	87.8478	352.617
exp218	N20A2_LDS_3	N20A	2	UB_G	3	28	LiveDungSoil	grz	inf	added	21.9484	95.2679
exp219	N20B1_SO_3	N20B	1	UB_G	3	28	SterileOpen	grz	inf	soil	21.2912	73.2081
exp220	N20B1_SC_3	N20B	1	UB_G	3	28	SterileClosed	grz	inf	soil	18.3857	55.4208
exp221	N20B1_LO_3	N20B	1	UB_G	3	28	LiveOpen	grz	inf	soil	76.2449	296.076
exp222	N20B1_SDS_3	N20B	1	UB_G	3	28	SterileDungSoil	grz	inf	added	102.593	367.694
exp223	N20B1_LDS_3	N20B	1	UB_G	3	28	LiveDungSoil	grz	inf	added	25.1871	95.3428
exp224	N20B2_SO_3	N20B	2	UB_G	3	28	SterileOpen	grz	inf	soil	23.3417	69.1443
exp225	N20B2_SC_3	N20B	2	UB_G	3	28	SterileClosed	grz	inf	soil	23.7898	69.1496
exp226	N20B2_LO_3	N20B	2	UB_G	3	28	LiveOpen	grz	inf	soil	73.9989	244.181
exp227	N20B2_SDS_3	N20B	2	UB_G	3	28	SterileDungSoil	grz	inf	added	132.823	373.697
exp228	N20B2_LDS_3	N20B	2	UB_G	3	28	LiveDungSoil	grz	inf	added	28.9036	89.1798
exp229	SpB1_SD_3	SpB	1	B_UG	3	28	SterileDung	ung	annual	dung	36.3196	2354.05
exp230	SpB1_LD_3	SpB	1	B_UG	3	28	LiveDung	ung	annual	dung	45.1356	1551.05
exp231	SpB2_SD_3	SpB	2	B_UG	3	28	SterileDung	ung	annual	dung	33.8466	1401.73
exp232	SpB2_LD_3	SpB	2	B_UG	3	28	LiveDung	ung	annual	dung	64.7114	1249.25
exp233	1D1_SD_3	1D	1	B_UG	3	28	SterileDung	ung	annual	dung	34.9792	2384.94
exp234	1D1_LD_3	1D	1	B_UG	3	28	LiveDung	ung	annual	dung	34.5328	2388.5
exp235	1D2_SD_3	1D	2	B_UG	3	28	SterileDung	ung	annual	dung	30.4306	1272.82
exp236	1D2_LD_3	1D	2	B_UG	3	28	LiveDung	ung	annual	dung	13.4903	350.047
exp237	20B1_SD_3	20B	1	UB_UG	3	28	SterileDung	ung	inf	dung	57.1649	283.556
exp238	20B1_LD_3	20B	1	UB_UG	3	28	LiveDung	ung	inf	dung	74.818	832.152
exp239	20B2_SD_3	20B	2	UB_UG	3	28	SterileDung	ung	inf	dung	46.6734	975.71
exp240	20B2_LD_3	20B	2	UB_UG	3	28	LiveDung	ung	inf	dung	61.9748	969.094
exp241	20C1_SD_3	20C	1	UB_UG	3	28	SterileDung	ung	inf	dung	38.5032	541.977
exp242	20C1_LD_3	20C	1	UB_UG	3	28	LiveDung	ung	inf	dung	98.1223	2404.96
exp243	20C2_SD_3	20C	2	UB_UG	3	28	SterileDung	ung	inf	dung	45.6616	293.366
exp244	20C2_LD_3	20C	2	UB_UG	3	28	LiveDung	ung	inf	dung	60.2455	478.817
exp245	N20A1_SD_3	N20A	1	UB_G	3	28	SterileDung	grz	inf	dung	27.0323	201.497
exp246	N20A1_LD_3	N20A	1	UB_G	3	28	LiveDung	grz	inf	dung	49.1573	945.333
exp247	N20A2_SD_3	N20A	2	UB_G	3	28	SterileDung	grz	inf	dung	17.9906	634.962
exp248	N20A2_LD_3	N20A	2	UB_G	3	28	LiveDung	grz	inf	dung	23.9349	536.935
exp249	N20B1_SD_3	N20B	1	UB_G	3	28	SterileDung	grz	inf	dung	15.0949	1040.63
exp250	N20B1_LD_3	N20B	1	UB_G	3	28	LiveDung	grz	inf	dung	62.5946	1085.93
exp251	N20B2_SD_3	N20B	2	UB_G	3	28	SterileDung	grz	inf	dung	29.675	1760.72
exp252	N20B2_LD_3	N20B	2	UB_G	3	28	LiveDung	grz	inf	dung	134.011	5015.92
exp253	SpB1_SO_4	SpB	1	B_UG	4	84	SterileOpen	ung	annual	soil	24.6887	66.0757
exp254	SpB1_SC_4	SpB	1	B_UG	4	84	SterileClosed	ung	annual	soil	13.0253	34.6624
exp255	SpB1_LO_4	SpB	1	B_UG	4	84	LiveOpen	ung	annual	soil	96.7721	272.03
exp256	SpB1_SDS_4	SpB	1	B_UG	4	84	SterileDungSoil	ung	annual	added	84.6305	246.958
exp257	SpB1_LDS_4	SpB	1	B_UG	4	84	LiveDungSoil	ung	annual	added	26.1902	70.5689
exp258	SpB2_SO_4	SpB	2	B_UG	4	84	SterileOpen	ung	annual	soil	NA	NA
exp259	SpB2_SC_4	SpB	2	B_UG	4	84	SterileClosed	ung	annual	soil	17.8476	50.4598
exp260	SpB2_LO_4	SpB	2	B_UG	4	84	LiveOpen	ung	annual	soil	75.2752	223.646
exp261	SpB2_SDS_4	SpB	2	B_UG	4	84	SterileDungSoil	ung	annual	added	NA	NA
exp262	SpB2_LDS_4	SpB	2	B_UG	4	84	LiveDungSoil	ung	annual	added	NA	NA
exp263	1D1_SO_4	1D	1	B_UG	4	84	SterileOpen	ung	annual	soil	20.2443	53.1277
exp264	1D1_SC_4	1D	1	B_UG	4	84	SterileClosed	ung	annual	soil	15.879	42.4385
exp265	1D1_LO_4	1D	1	B_UG	4	84	LiveOpen	ung	annual	soil	0.486361	1.55359
exp266	1D1_SDS_4	1D	1	B_UG	4	84	SterileDungSoil	ung	annual	added	77.8963	238.528
exp267	1D1_LDS_4	1D	1	B_UG	4	84	LiveDungSoil	ung	annual	added	17.3142	50.2161
exp268	1D2_SO_4	1D	2	B_UG	4	84	SterileOpen	ung	annual	soil	22.4885	62.8905
exp269	1D2_SC_4	1D	2	B_UG	4	84	SterileClosed	ung	annual	soil	13.1957	38.3985
exp270	1D2_LO_4	1D	2	B_UG	4	84	LiveOpen	ung	annual	soil	62.6202	171.11
exp271	1D2_SDS_4	1D	2	B_UG	4	84	SterileDungSoil	ung	annual	added	75.6528	223.559
exp272	1D2_LDS_4	1D	2	B_UG	4	84	LiveDungSoil	ung	annual	added	30.4065	77.6703
exp273	20B1_SO_4	20B	1	UB_UG	4	84	SterileOpen	ung	inf	soil	41.7721	101.641
exp274	20B1_SC_4	20B	1	UB_UG	4	84	SterileClosed	ung	inf	soil	35.5254	91.0341
exp275	20B1_LO_4	20B	1	UB_UG	4	84	LiveOpen	ung	inf	soil	126.309	338.866
exp276	20B1_SDS_4	20B	1	UB_UG	4	84	SterileDungSoil	ung	inf	added	NA	NA
exp277	20B1_LDS_4	20B	1	UB_UG	4	84	LiveDungSoil	ung	inf	added	NA	NA
exp278	20B2_SO_4	20B	2	UB_UG	4	84	SterileOpen	ung	inf	soil	30.9533	89.4086
exp279	20B2_SC_4	20B	2	UB_UG	4	84	SterileClosed	ung	inf	soil	20.1319	59.5083
exp280	20B2_LO_4	20B	2	UB_UG	4	84	LiveOpen	ung	inf	soil	112.082	313.211
exp281	20B2_SDS_4	20B	2	UB_UG	4	84	SterileDungSoil	ung	inf	added	NA	NA
exp282	20B2_LDS_4	20B	2	UB_UG	4	84	LiveDungSoil	ung	inf	added	NA	NA
exp283	20C1_SO_4	20C	1	UB_UG	4	84	SterileOpen	ung	inf	soil	38.6644	117.088
exp284	20C1_SC_4	20C	1	UB_UG	4	84	SterileClosed	ung	inf	soil	31.569	95.1632
exp285	20C1_LO_4	20C	1	UB_UG	4	84	LiveOpen	ung	inf	soil	124.628	397.807
exp286	20C1_SDS_4	20C	1	UB_UG	4	84	SterileDungSoil	ung	inf	added	103.498	352.892
exp287	20C1_LDS_4	20C	1	UB_UG	4	84	LiveDungSoil	ung	inf	added	34.1755	104.977
exp288	20C2_SO_4	20C	2	UB_UG	4	84	SterileOpen	ung	inf	soil	NA	NA
exp289	20C2_SC_4	20C	2	UB_UG	4	84	SterileClosed	ung	inf	soil	NA	NA
exp290	20C2_LO_4	20C	2	UB_UG	4	84	LiveOpen	ung	inf	soil	122.94	343.441
exp291	20C2_SDS_4	20C	2	UB_UG	4	84	SterileDungSoil	ung	inf	added	118.613	361.198
exp292	20C2_LDS_4	20C	2	UB_UG	4	84	LiveDungSoil	ung	inf	added	NA	NA
exp293	N20A1_SO_4	N20A	1	UB_G	4	84	SterileOpen	grz	inf	soil	NA	NA
exp294	N20A1_SC_4	N20A	1	UB_G	4	84	SterileClosed	grz	inf	soil	NA	NA
exp295	N20A1_LO_4	N20A	1	UB_G	4	84	LiveOpen	grz	inf	soil	NA	NA
exp296	N20A1_SDS_4	N20A	1	UB_G	4	84	SterileDungSoil	grz	inf	added	138.748	398.285
exp297	N20A1_LDS_4	N20A	1	UB_G	4	84	LiveDungSoil	grz	inf	added	NA	NA
exp298	N20A2_SO_4	N20A	2	UB_G	4	84	SterileOpen	grz	inf	soil	36.6459	129.926
exp299	N20A2_SC_4	N20A	2	UB_G	4	84	SterileClosed	grz	inf	soil	32.1755	112.433
exp300	N20A2_LO_4	N20A	2	UB_G	4	84	LiveOpen	grz	inf	soil	NA	NA
exp301	N20A2_SDS_4	N20A	2	UB_G	4	84	SterileDungSoil	grz	inf	added	NA	NA
exp302	N20A2_LDS_4	N20A	2	UB_G	4	84	LiveDungSoil	grz	inf	added	NA	NA
exp303	N20B1_SO_4	N20B	1	UB_G	4	84	SterileOpen	grz	inf	soil	101.728	294.513
exp304	N20B1_SC_4	N20B	1	UB_G	4	84	SterileClosed	grz	inf	soil	24.19	67.9974
exp305	N20B1_LO_4	N20B	1	UB_G	4	84	LiveOpen	grz	inf	soil	36.3217	105.683
exp306	N20B1_SDS_4	N20B	1	UB_G	4	84	SterileDungSoil	grz	inf	added	NA	NA
exp307	N20B1_LDS_4	N20B	1	UB_G	4	84	LiveDungSoil	grz	inf	added	39.7972	114.109
exp308	N20B2_SO_4	N20B	2	UB_G	4	84	SterileOpen	grz	inf	soil	NA	NA
exp309	N20B2_SC_4	N20B	2	UB_G	4	84	SterileClosed	grz	inf	soil	NA	NA
exp310	N20B2_LO_4	N20B	2	UB_G	4	84	LiveOpen	grz	inf	soil	NA	NA
exp311	N20B2_SDS_4	N20B	2	UB_G	4	84	SterileDungSoil	grz	inf	added	NA	NA
exp312	N20B2_LDS_4	N20B	2	UB_G	4	84	LiveDungSoil	grz	inf	added	NA	NA
exp313	SpB1_SD_4	SpB	1	B_UG	4	84	SterileDung	ung	annual	dung	54.9685	413.643
exp314	SpB1_LD_4	SpB	1	B_UG	4	84	LiveDung	ung	annual	dung	32.7237	2105.03
exp315	SpB2_SD_4	SpB	2	B_UG	4	84	SterileDung	ung	annual	dung	50.1472	1241.14
exp316	SpB2_LD_4	SpB	2	B_UG	4	84	LiveDung	ung	annual	dung	19.6354	481.348
exp317	1D1_SD_4	1D	1	B_UG	4	84	SterileDung	ung	annual	dung	89.2602	2561.71
exp318	1D1_LD_4	1D	1	B_UG	4	84	LiveDung	ung	annual	dung	24.7501	623.271
exp319	1D2_SD_4	1D	2	B_UG	4	84	SterileDung	ung	annual	dung	80.1825	2721.12
exp320	1D2_LD_4	1D	2	B_UG	4	84	LiveDung	ung	annual	dung	75.6169	4065.43
exp321	20B1_SD_4	20B	1	UB_UG	4	84	SterileDung	ung	inf	dung	105.174	2030.38
exp322	20B1_LD_4	20B	1	UB_UG	4	84	LiveDung	ung	inf	dung	119.544	3741.37
exp323	20B2_SD_4	20B	2	UB_UG	4	84	SterileDung	ung	inf	dung	65.7038	500.029
exp324	20B2_LD_4	20B	2	UB_UG	4	84	LiveDung	ung	inf	dung	64.3813	428.02
exp325	20C1_SD_4	20C	1	UB_UG	4	84	SterileDung	ung	inf	dung	111.683	2929.96
exp326	20C1_LD_4	20C	1	UB_UG	4	84	LiveDung	ung	inf	dung	7.1095	155.147
exp327	20C2_SD_4	20C	2	UB_UG	4	84	SterileDung	ung	inf	dung	41.8639	1264.85
exp328	20C2_LD_4	20C	2	UB_UG	4	84	LiveDung	ung	inf	dung	46.4081	1001.99
exp329	N20A1_SD_4	N20A	1	UB_G	4	84	SterileDung	grz	inf	dung	36.8499	327.812
exp330	N20A1_LD_4	N20A	1	UB_G	4	84	LiveDung	grz	inf	dung	41.7583	1582.93
exp331	N20A2_SD_4	N20A	2	UB_G	4	84	SterileDung	grz	inf	dung	NA	NA
exp332	N20A2_LD_4	N20A	2	UB_G	4	84	LiveDung	grz	inf	dung	NA	NA
exp333	N20B1_SD_4	N20B	1	UB_G	4	84	SterileDung	grz	inf	dung	112.955	4069.7
exp334	N20B1_LD_4	N20B	1	UB_G	4	84	LiveDung	grz	inf	dung	55.9272	1494.83
exp335	N20B2_SD_4	N20B	2	UB_G	4	84	SterileDung	grz	inf	dung	31.5624	2164.85
exp336	N20B2_LD_4	N20B	2	UB_G	4	84	LiveDung	grz	inf	dung	70.4458	3223.01
exp337	LD_A	NA	1	NA	0	0	DungInitial	grz	NA	dung	48.7156	97.4313
exp338	LD_B	NA	2	NA	0	0	DungInitial	grz	NA	dung	51.1974	102.395
exp339	SD_A	NA	1	NA	0	0	DungInitial	grz	NA	dung	20.4932	39.41
exp340	SD_B	NA	2	NA	0	0	DungInitial	grz	NA	dung	16.7156	34.1135
exp341	B_UG_stock	stock	1	B_UG	0	0	SoilInitial	ung	annual	soil	179.321	358.641
exp342	UB_UG_stock	stock	1	UB_UG	0	0	SoilInitial	ung	inf	soil	214.617	420.818
exp343	UB_G_stock	stock	1	UB_G	0	0	SoilInitial	grz	inf	soil	190.52	388.816
