# Supplementary material for: Microbial Dispersal, Including Bison Dung Vectored Dispersal, Increases Soil Microbial Diversity in a Grassland Ecosystem
Source: Front Microbiol. 2022 Mar 31;13:825193. doi: 10.3389/fmicb.2022.825193 (PMC9009311; doi:10.3389/fmicb.2022.825193)
Supplement: Supplementary file 5 [file Data_Sheet_2.csv]

#REMOVE THIS LINE BEFORE IMPORTING INTO R. This is the OUT taxonomy table and is named 'OTU_taxonomy' in the R code.
Feature ID	Kindgom	Phylum	Class	Order	Family	Genus	Species
0005470344aaeb7fb51ba9d9105c0d1c	Bacteria	Planctomycetes	Phycisphaerae	WD2101
0009d1bc29b6e31bc69940451e0805b2	Bacteria	Firmicutes	Bacilli	Bacillales
000b984b50df58bf7fec39e40891506b	Bacteria	Proteobacteria	Deltaproteobacteria
000ee51dd6ad6e394c5bb66d610eb05c	Bacteria	Proteobacteria	Deltaproteobacteria	Bdellovibrionales	Bdellovibrionaceae	Bdellovibrio
000f1400f7228c92b423aaf8d0dd7c5d	Bacteria	TM7	SC3
00111127a2b405e7ed3ce8605d7715df	Bacteria	Actinobacteria	Acidimicrobiia	Acidimicrobiales	EB1017
001381b794f2d2910f0e60db8c6e8ca9	Bacteria	Gemmatimonadetes	Gemm-3
001b6dc11cea5d3d05d791ef5f785832	Bacteria	Proteobacteria	Gammaproteobacteria	Legionellales	Coxiellaceae
001d42fa36b11448c20692aa45351247	Bacteria	Actinobacteria	Acidimicrobiia	Acidimicrobiales
001df1e14833f16fd2051266af1cea62	Bacteria
001ed2808a3b639179843866f6171e8f	Bacteria	Proteobacteria	Alphaproteobacteria	Rickettsiales	mitochondria
0027fc6c3f26744b7e76449f6c6d84d9	Bacteria	BHI80-139
002ced056e6fd3662fef1993a36593ed	Bacteria	Cyanobacteria	ML635J-21
00428935ee3ebe3103dcae643999f2fc	Bacteria	Proteobacteria	Deltaproteobacteria	Bdellovibrionales	Bdellovibrionaceae	Bdellovibrio
00487134819f31c784f42f71e75300d1	Bacteria
004913ce73b0a8aeffdfa926f6460176	Bacteria	Planctomycetes	Planctomycetia	Gemmatales	Gemmataceae
004bd82c561afe4ae92a86c86d954dfc	Bacteria	Proteobacteria	Deltaproteobacteria	Myxococcales
004f6b176f8237e1ef8332dea2bb710d	Bacteria	Proteobacteria	Deltaproteobacteria
0052c7527b5d39eafed7a10ce9a743e5	Bacteria	Cyanobacteria	ML635J-21
005820b7b6399228fcb6f995bbe23a36	Bacteria	Acidobacteria	[Chloracidobacteria]	RB41
005822584d01ec4f8601f066404d864d	Bacteria	Verrucomicrobia	[Pedosphaerae]	[Pedosphaerales]
005a15192903d8aff42bf1105cdf02dd	Bacteria	Bacteroidetes	[Saprospirae]	[Saprospirales]	Chitinophagaceae
005c491acaf3c0c5e6bdc683c0152f93	Bacteria	Armatimonadetes	OPB50
005fe4be7a07de8a97db416f80128a34	Bacteria	Proteobacteria	Alphaproteobacteria
0063cbbd6023a00a27671446ed309af1	Bacteria	Proteobacteria	Gammaproteobacteria	Legionellales
006694fdb0b007305a30f37b375e6550	Bacteria
006de640e1ff77e5e41a70cc9b2eb255	Bacteria	Proteobacteria	Alphaproteobacteria	Caulobacterales
0070d2685525bd2c4b3b6cc34dbf9fbc	Bacteria	Planctomycetes	Planctomycetia	Pirellulales	Pirellulaceae
007123a156b514239797b44d5aa32af3	Bacteria	Tenericutes	Mollicutes	Anaeroplasmatales	Anaeroplasmataceae	Asteroleplasma
0071fa513e65b3e86d8442fb43cea926	Bacteria	Bacteroidetes
0073ce599bf1f88e0616d6ffc56096b5	Bacteria
007c3828ff2e37bc04e7759d43be5b60	Bacteria	WS2	Kazan-3B-09
007c5e432467f606363adb61a621bb9f	Bacteria
00810088aaf80463b2362bab4be38b7b	Bacteria	Chlorobi	SJA-28
0084c977c8980eda68a08513227386fb	Bacteria
009003eeb83709cfb3664546dd177536	Bacteria	Proteobacteria	Gammaproteobacteria	Legionellales	Coxiellaceae
0098b870830402545fe34eca70ba1a6f	Bacteria
00a1564af06b821dbe3ca745a5956a39	Bacteria
00a16743139daac40c54f7ba8266ad6b	Bacteria	Proteobacteria	Alphaproteobacteria	BD7-3
00a8a26b9fd64997c625c975251f7ca5	Bacteria	Actinobacteria	Thermoleophilia	Solirubrobacterales
00b44b8d44b4be94ebdf40a3f0542ff1	Bacteria	FBP
00bb71fc15ea40d8611b87d02e96b9fb	Bacteria	Bacteroidetes	Flavobacteriia	Flavobacteriales	Flavobacteriaceae	Flavobacterium
00bd262f6ab039dd9cda189ad344fc90	Bacteria	Bacteroidetes	Cytophagia	Cytophagales	Cytophagaceae	Dyadobacter
00cd5a0097cd2790f66b2b8c37923700	Bacteria	Acidobacteria	Acidobacteria-6
00cee27d95471a054d2d50a47352e8b7	Bacteria	OD1
00d354bca2174899a954be4b50e3958f	Bacteria
00d5164ad566bef4e8bc21dae0175d2e	Bacteria	Acidobacteria	Solibacteres	Solibacterales	Solibacteraceae	Candidatus Solibacter
00dc5991503f1fca94e6fb0fc5b0d0da	Bacteria	Proteobacteria	Alphaproteobacteria	Rickettsiales	mitochondria
00dcb99725f03168f05d56ef6baa1932	Bacteria	OD1	ZB2
00e3172e5db41214aeae61b076b2055d	Bacteria	Actinobacteria	Acidimicrobiia	Acidimicrobiales
00e8302d051a1cf99adfed4a445775c3	Bacteria	Bacteroidetes	Flavobacteriia	Flavobacteriales	Flavobacteriaceae
00eea8cd66099f22b0c6ccf3eb724647	Bacteria	OD1	SM2F11
00fcf9c0cab115b134ef6c389b8a401f	Bacteria	Actinobacteria	Acidimicrobiia	Acidimicrobiales	Iamiaceae	Iamia
00fd33557a0992bb0151b94439ed6c25	Bacteria	Proteobacteria	Alphaproteobacteria	Rhizobiales	Hyphomicrobiaceae
00fe106adad668011c0d960d7e791eb0	Bacteria	Chloroflexi	TK10	B07_WMSP1
00fe591a1b60ebf8a2f72a0a796940d5	Bacteria	Proteobacteria	Alphaproteobacteria	Rhodospirillales	Rhodospirillaceae
01008f32550efea379a748d61ead832f	Bacteria	Proteobacteria	Alphaproteobacteria	Rhizobiales	Rhizobiaceae
0106e19415ab4053cc72c8698d7556a2	Bacteria	Bacteroidetes	Cytophagia	Cytophagales	[Amoebophilaceae]	Candidatus Amoebophilus
0107c49bee7c14b527b9e05255c1e4bb	Bacteria	Proteobacteria	Gammaproteobacteria	Xanthomonadales	Sinobacteraceae
011d18f665a4d5043bb7ab6676c03425	Bacteria	Bacteroidetes
011d8690b51069c285aea4d90cb168fa	Bacteria	FBP
013de2e72da3d0a4ab369fb37893f812	Bacteria	Firmicutes	Bacilli	Bacillales	Bacillaceae	Bacillus
013f6f4893d81378d9441007923276a5	Bacteria	Verrucomicrobia	[Pedosphaerae]	[Pedosphaerales]
0147b87dccb0df98010f19bdb564ff2a	Bacteria	Planctomycetes	Planctomycetia	Gemmatales	Gemmataceae
014a56bc62cea8ecf9f9fb069606af5e	Bacteria	Cyanobacteria	ML635J-21
014fd3eee3417955ea4a512e97bb3d31	Bacteria	Proteobacteria	Alphaproteobacteria	Rhizobiales	Aurantimonadaceae
0150e3f93e4bb842ee3241d7266a6c95	Bacteria	Proteobacteria	Deltaproteobacteria	Myxococcales	OM27
0151f47761fb28d186547b40f2f87be7	Bacteria	Proteobacteria	Alphaproteobacteria	Rhodospirillales	Rhodospirillaceae
0160ff102197d67df965be9f5e051e3e	Bacteria	WS3	PRR-12	Sediment-1	PRR-10
017a67af23ba9146c36c4558c6979a01	Bacteria	Proteobacteria	Deltaproteobacteria	Spirobacillales
017b7c5ce5860d5ae1e38615c87c85f8	Bacteria	Armatimonadetes	0319-6E2
0180cda7d3ea3be8638ee85a6deccb4e	Bacteria
0182647cad5245da56a13cf5a858c5b0	Bacteria	Planctomycetes	Phycisphaerae	WD2101
01854c9c2f902a9f2fa765463d44f97a	Bacteria	Armatimonadetes	0319-6E2
01871b6e54a1c43263efa70a377bb7a2	Bacteria	Bacteroidetes	Sphingobacteriia	Sphingobacteriales
018b6aab2a1a8ebcba7e98701f16ffde	Bacteria
0193f745169b181486ac38b9a53387c4	Bacteria	Proteobacteria	Deltaproteobacteria	Myxococcales	Myxococcaceae
019565e575d9cc74bf58e18236779b6d	Bacteria	Bacteroidetes	Cytophagia	Cytophagales	Cytophagaceae
0199f025f768f8559357bf1b7853869a	Bacteria	Planctomycetes	Phycisphaerae	WD2101
019e2fab6df5b82d74ad72680410150b	Bacteria	Verrucomicrobia	Opitutae	Opitutales	Opitutaceae	Opitutus
01a68ec540dfa91a109eab0f5eb7d945	Bacteria	Proteobacteria	Gammaproteobacteria
01a9854d8de116dead19b385f50fa6e0	Bacteria	Proteobacteria	Alphaproteobacteria
01ab002adead5f0588edc2738c6ff155	Bacteria	Planctomycetes	Phycisphaerae	WD2101
01b07fc77c30491faba90f9691be7e1b	Bacteria	Acidobacteria	[Chloracidobacteria]	RB41
01b2fa946aadaf0b9df860d290a8fe28	Bacteria
01bc31f97b4fb826fb6aef731320c279	Bacteria	Acidobacteria	[Chloracidobacteria]	RB41
01c01b5b7cf641c7125afe05ae585809	Bacteria	Chloroflexi	Anaerolineae	SBR1031	A4b
01c27d0e40111c306429acbf004dc107	Bacteria	Proteobacteria	Deltaproteobacteria	MIZ46
01cdef8c31ea18b65d9a10f6f1c7905c	Bacteria	Gemmatimonadetes	Gemm-5
01eb63216c9f086196b62abab039f971	Bacteria	Proteobacteria	Deltaproteobacteria	Bdellovibrionales	Bdellovibrionaceae	Bdellovibrio
01ec594e3e2d9870a59323514d100c1e	Bacteria	Chloroflexi	Chloroflexi	[Roseiflexales]	[Kouleothrixaceae]
01eef522c87881301535ab6985a12188	Bacteria	Verrucomicrobia	Opitutae	HA64
01f754a1a0d2f6bd4d401ad6337903c3	Bacteria	Tenericutes	Mollicutes	Anaeroplasmatales	Anaeroplasmataceae	Asteroleplasma
01fb73cca5f1074e20945434bcb8cf39	Bacteria	Proteobacteria	Deltaproteobacteria	Myxococcales
02093dfacab3e2c4cc771e19a930932c	Bacteria	Chlamydiae	Chlamydiia	Chlamydiales
020cfba8df8efc1d19ad371395482424	Bacteria	TM7	SC3
020e9088de0a2da80f8bc70fc30033c4	Bacteria	Actinobacteria	Acidimicrobiia	Acidimicrobiales
021bfc48a611c84c77ad50c523636a24	Bacteria	Chlorobi	SJA-28
021cc98f6023aa7f06d9c8181bfd015c	Bacteria	Proteobacteria	Alphaproteobacteria	Rhodospirillales	Acetobacteraceae
022630689a0ac80fe4284ad80f56b5f9	Bacteria	Actinobacteria	Thermoleophilia	Gaiellales	Gaiellaceae
02299b38d877ffb0b3053c1e93909ad7	Bacteria	Proteobacteria	Deltaproteobacteria	Spirobacillales
022a591a891140448d67b5dc019a619a	Bacteria
022ae3c0b428ace221bc97827c5011e8	Bacteria	Cyanobacteria	ML635J-21
022d3ad69842f614dc4e81aa75583da6	Bacteria	BRC1	PRR-11
02335723dfb1ce2ee744c4a942ca740e	Bacteria	Chloroflexi	Chloroflexi	AKIW781
024105c161793614a378f1089eedf0b9	Bacteria	Proteobacteria
0241b454bd9cd3844f2c82720fe700d5	Bacteria	Proteobacteria	Deltaproteobacteria	Spirobacillales
0244ef0d7e3b630cc6dc11c956996cdb	Bacteria	Proteobacteria	Alphaproteobacteria	Sphingomonadales	Sphingomonadaceae	Sphingomonas
0247fa9007bbd3d657694eecd79e7f4a	Bacteria	Proteobacteria	Alphaproteobacteria
024aced10bab2524a931eabe602be0b0	Bacteria	Proteobacteria	Alphaproteobacteria	Rhizobiales
024ff86a4b6bb7136e6f9f383dc58221	Bacteria	Bacteroidetes	Sphingobacteriia	Sphingobacteriales
02518c205cd2057cb4ec20c30a3b0fe3	Bacteria	Acidobacteria
025598c9d5078e6c67ab0e20c32404cc	Bacteria	Bacteroidetes	[Saprospirae]	[Saprospirales]	Chitinophagaceae
02576814e57db817a18c1b77a3b682a4	Bacteria	Planctomycetes	Phycisphaerae	WD2101
025d3dac953953d1074dcfb436cb5ffc	Bacteria	Proteobacteria	Alphaproteobacteria	Rickettsiales
025f4821f9ae6b2b52d936e946307049	Bacteria	Verrucomicrobia	[Methylacidiphilae]	Methylacidiphilales
02663c821a27dbaf690bc0c1e40f4eae	Bacteria	Actinobacteria	Thermoleophilia	Gaiellales	Gaiellaceae
026863138bf0eee0011cc6241a7b11cf	Bacteria	Cyanobacteria	Chloroplast	Stramenopiles
026eb238fca73e00217b2729c3a8636f	Bacteria	Planctomycetes	Planctomycetia	Gemmatales	Gemmataceae
0276f8b2568fe174dd7463e7f707df56	Bacteria	Proteobacteria	Alphaproteobacteria
0288cd9d4040648c0311531ab880f475	Bacteria	Proteobacteria	Alphaproteobacteria
028990250218124c3a7419ba0aff4527	Bacteria	Proteobacteria	Deltaproteobacteria
028e8cbb078e1abe51ac1a3a3ea72c91	Bacteria	Gemmatimonadetes	Gemmatimonadetes	Gemmatimonadales	Ellin5301
0295c35a209b05f03213c6ef087c09cd	Bacteria	Proteobacteria	Alphaproteobacteria
029bdf3db4517ac498f5373f2cb426c0	Bacteria	Chloroflexi	C0119
029d45be44996b9850416c359d395da2	Bacteria	WS3	PRR-12	Sediment-1
02a20b74902586231409ba5c0372c7cf	Bacteria
02a2de1da2795616b8b2174a9bb079f2	Bacteria	Acidobacteria	[Chloracidobacteria]	DS-100
02ab46e2471e7926b993ecd56f18d666	Bacteria	Proteobacteria	Alphaproteobacteria	Sphingomonadales
02afc347817eb7e1b7f0d69e336aecaa	Bacteria	Acidobacteria	S035
02b148b13d1ce22c5307cda80043aea1	Bacteria	Elusimicrobia	Elusimicrobia	FAC88
02b20bf865a0b580ef1fef33f97ff484	Bacteria	Planctomycetes	Planctomycetia	Gemmatales	Gemmataceae
02b90cc1a3e97228d0a3f82d122e77f0	Bacteria	Cyanobacteria
02c69e5c0716d5c330a463db64e6d8df	Bacteria	Actinobacteria	Actinobacteria	Actinomycetales	Micromonosporaceae
02d99e294a4ed5fa0ef1049b52e442cf	Bacteria
02dbf45e53af234265f20b3bfb417269	Bacteria	Bacteroidetes	Sphingobacteriia	Sphingobacteriales
02dc8f84c6b4375d5975f66ca662424e	Bacteria	Acidobacteria	Solibacteres	Solibacterales	Solibacteraceae	Candidatus Solibacter
02e2877e7d7089ebdb215f8d1a671e37	Bacteria	OD1
02e3629e13c35212e583a1cafd7531c0	Bacteria
02e852734b77258de04ad16ad35d571a	Bacteria	Proteobacteria
02e94d452b0de5f74a4614f074d2e48f	Bacteria	Planctomycetes	Planctomycetia	Pirellulales	Pirellulaceae
02ee9b868dcc474b4f4ad4bd3ee35b29	Bacteria	Proteobacteria	Deltaproteobacteria
02f07d3def613e8ccc7a603691a40666	Bacteria	Proteobacteria	Deltaproteobacteria	MIZ46
03019ef110c00f070622e423b1c0259b	Bacteria	Proteobacteria	Alphaproteobacteria	Caulobacterales	Caulobacteraceae	Caulobacter
0305ecf0f8dffe8a980ae1e761cfacc3	Bacteria	OP11	OP11-4
030b216b3da887d10dfe55e4d1caab7b	Bacteria	Verrucomicrobia	Verrucomicrobiae	Verrucomicrobiales	Verrucomicrobiaceae
030c94994c622706680eb8338db21ca8	Bacteria	Verrucomicrobia	[Pedosphaerae]	[Pedosphaerales]	OPB35
030f4c376291926461a5a56dadbe4409	Bacteria	Proteobacteria	Gammaproteobacteria	Xanthomonadales	Xanthomonadaceae
031206147b2cc641767e567ec07e826f	Bacteria	Chloroflexi	Chloroflexi	Chloroflexales	FFCH7168
0312b99a85de419837f2aa56e1092f32	Bacteria	Acidobacteria	[Chloracidobacteria]	RB41
0321f5fbd4030200936d02bfb67342f0	Bacteria	Proteobacteria	Alphaproteobacteria
032344d15722d9045c1435fd84fa7d84	Bacteria
03262799698c4e811d16e51760d0d7fd	Bacteria	Planctomycetes
032807916d4f08634314b6f670c6c130	Bacteria	Proteobacteria	Alphaproteobacteria
032a16bab3cd21c4d0c0d97a2a61d7b8	Bacteria	Proteobacteria	Betaproteobacteria
033470fc69824f41235c77c81676fd4a	Bacteria
0336771a32c1b52bd9b5d3a3cd06d9d1	Bacteria	Bacteroidetes	Flavobacteriia	Flavobacteriales	Flavobacteriaceae	Flavobacterium
033a0c97ac683cf20e37c6439c9693e1	Bacteria	Planctomycetes	Planctomycetia	Gemmatales	Gemmataceae
033ca8c08b0843b79a3bd791f8de1d26	Bacteria	Actinobacteria	Thermoleophilia	Solirubrobacterales
0341ec9276cd786346034327dd84f438	Bacteria	Bacteroidetes	Sphingobacteriia	Sphingobacteriales	Sphingobacteriaceae
03446d1e83121cf2dc1376f91746101f	Bacteria	Proteobacteria	Deltaproteobacteria	Myxococcales	OM27
03488af0ac24c133778610102283ed6f	Bacteria	Proteobacteria	Deltaproteobacteria	Myxococcales	Polyangiaceae
034d6710bb60739fa3c757974134d812	Bacteria	Proteobacteria	Deltaproteobacteria	Myxococcales
034fbd6d4cd7e08b623354982a40ae47	Bacteria	Proteobacteria	Deltaproteobacteria	Bdellovibrionales	Bdellovibrionaceae	Bdellovibrio
03511a41d248341452814e70e1a2b60c	Bacteria	Chlorobi	SJA-28
0351fffcea6ab03d924dc01d363accca	Bacteria
035306b0c9f3f1f9375b0952ea63070c	Bacteria	Proteobacteria	Alphaproteobacteria	Rhizobiales
03553deb48f317b14fc6e35cd976dd4a	Bacteria	Bacteroidetes	Sphingobacteriia	Sphingobacteriales
0357912c68ced42284f5ffa4ca5b9dd4	Bacteria	Proteobacteria	Gammaproteobacteria	Legionellales
0361204be63600ee597efb061f0367f3	Bacteria	Actinobacteria	Thermoleophilia	Gaiellales	Gaiellaceae
0365e72952b55f7f94896c59e7fd523d	Bacteria	Proteobacteria
036c9c9b6c739cf7132dc64c00c10ba4	Bacteria	Planctomycetes	Phycisphaerae	WD2101
036d959a22f071921ea43e215c54abe6	Bacteria	Bacteroidetes	Cytophagia	Cytophagales	Cytophagaceae
037417925725954a2df837e1e22c9d34	Bacteria
037fb25699d1eb2e5fdd7e339128e02f	Bacteria	Tenericutes	Mollicutes
0381afcda5c4e63ecf8d530f25a9abfb	Bacteria	Chloroflexi	Anaerolineae	SJA-15
0391a0b7912271097ca6b2ffbf5b3e8d	Bacteria	Chloroflexi	C0119
0393ab5db372b64f774a80fe13a6a0cf	Bacteria
039f6f64df1082f57998dfdb52cd2ea6	Bacteria	Proteobacteria	Gammaproteobacteria	Legionellales	Coxiellaceae
03a079be8c5c5b8ceffa66f40a3c666c	Bacteria
03ae4247c87bf66a597f0ff55efd3a59	Bacteria	Chloroflexi	S085
03aeb82b9279c37850503d1cd86c16f8	Bacteria	Planctomycetes	Phycisphaerae	WD2101
03b00ff17a89d4c07244e87aedbae401	Bacteria	Tenericutes	Mollicutes	Anaeroplasmatales	Anaeroplasmataceae	Asteroleplasma
03bba28d564a2b877d0d7adaf6bf0684	Bacteria	Proteobacteria	Deltaproteobacteria	Bdellovibrionales	Bdellovibrionaceae	Bdellovibrio
03d1228a1c79c67ba5723b915bb4c028	Bacteria	Bacteroidetes	[Saprospirae]	[Saprospirales]
03d14180d4313be65a140c4ec0fb289e	Bacteria	Fibrobacteres	Fibrobacteria	258ds10
03d37292ee8085e77ea45fec5ae1e436	Bacteria
03d6ca8d69bad8a399a95049ae5d4bc3	Bacteria	Elusimicrobia	Elusimicrobia	IIb
03d921d65253ad2308e93362b1a24816	Bacteria	Planctomycetes	Phycisphaerae	WD2101
03dd530f93decb4588fdc0201b074c2b	Bacteria	Proteobacteria	Alphaproteobacteria	Rhizobiales	Bradyrhizobiaceae
03dfd41a2bb8881b9e0e0d7283a2b1c2	Bacteria	Proteobacteria	Alphaproteobacteria	BD7-3
03e5b1fda3fe6cf9ec0239653ae5e265	Bacteria	Proteobacteria	Alphaproteobacteria	Rhodospirillales	Rhodospirillaceae
03edc54ee83019a67f8f4dfb97ffc0c1	Bacteria	Planctomycetes	Planctomycetia	Gemmatales	Gemmataceae
03f45a788df61b7d770c5ca0ce516101	Bacteria	Proteobacteria	Deltaproteobacteria	Myxococcales
03fb3575421045fd579ebca3721c0294	Bacteria	Proteobacteria	Betaproteobacteria	Burkholderiales	Comamonadaceae
04028d17e67441363714e2d7f2f344f8	Bacteria	Chloroflexi	Anaerolineae	SBR1031	A4b
0408ab7427a2faee89a5d71b86f24b80	Bacteria	Actinobacteria	MB-A2-108	0319-7L14
0409a20c923a0e701a7e88fc322f6987	Bacteria	Chloroflexi	C0119
040aa35fd827888a6d6bd9c15dd2ca85	Bacteria	Proteobacteria	Alphaproteobacteria	Caulobacterales	Caulobacteraceae	Caulobacter
040c79cb237e5c634375a877e3a0b726	Bacteria
040deedb354bbb208d7373d216a4abec	Bacteria	Planctomycetes	Planctomycetia	Pirellulales	Pirellulaceae
041533324ee3edc3daea092cea9dfdca	Bacteria	Actinobacteria	Acidimicrobiia	Acidimicrobiales
041dac095f5d2cec76b1a4447d1abd7b	Bacteria	Proteobacteria	Alphaproteobacteria	Rickettsiales
041e5a452a94487ecb6361b4d0751df5	Bacteria	Actinobacteria	Acidimicrobiia	Acidimicrobiales	C111
042432c6a8c99d093d28e5f4822ede88	Bacteria	Acidobacteria	Acidobacteria-6	iii1-15
0424db37420b1e306c36993bd3203a13	Bacteria	Proteobacteria	Deltaproteobacteria
042850cb08f3c4e6326e56b264f4fa7f	Bacteria	Proteobacteria	Deltaproteobacteria	Myxococcales
042fced9605d040a43ae0fe2fc7b09d7	Bacteria	OD1	Mb-NB09
04303b3301d677466e1771daa565052f	Bacteria
0430d577c35e175923a40ebe6e715387	Bacteria	[Thermi]	Deinococci	Deinococcales	Deinococcaceae	Deinococcus
0439a950ae0acd24b3ca77e92058e1c0	Bacteria	ZB3	BS119
043b2917a92ceeca9819057cc16c4d9d	Bacteria	Bacteroidetes	Bacteroidia	Bacteroidales
044ab3996882b586cb8b6e8c29b43b55	Bacteria	Verrucomicrobia	[Pedosphaerae]	[Pedosphaerales]	Ellin517
044ca50b0a35637319e5540b4ef419a8	Bacteria	Planctomycetes	Planctomycetia	Gemmatales	Gemmataceae
044e50a187bad4d66d5834a9567714b8	Bacteria	Planctomycetes	Planctomycetia	Gemmatales	Gemmataceae	Gemmata
0456ccce8ece3e4ffd74be7ec5225894	Bacteria	Proteobacteria	Betaproteobacteria	Burkholderiales	Oxalobacteraceae
045ee9d8b391d255f9e4574cf94c3eba	Bacteria	Proteobacteria	Alphaproteobacteria
0474cf9fa594ef00c8bf9c3a3c65b81b	Bacteria	AD3	JG37-AG-4
04788f1736d8f6e95c794e2445265e25	Bacteria	Planctomycetes	Phycisphaerae	WD2101
04794602078a8e9b03d910863c2d0b11	Bacteria	Proteobacteria	Betaproteobacteria	Burkholderiales	Comamonadaceae
047b79a7a909265dbdca2eeb47348c0b	Bacteria	Proteobacteria	Alphaproteobacteria	Rickettsiales	Rickettsiaceae
047cbc1e53a5ef189e1abe55276b23b2	Bacteria
04842349b61a416463ff2b75cf587a28	Bacteria	Bacteroidetes	Sphingobacteriia	Sphingobacteriales
0484b47de98905d0d2f4286922cc9082	Bacteria	Planctomycetes	Phycisphaerae	WD2101
0486d6cefffc4cc57df73492d95d27e5	Bacteria
0489d4ae2d19fae468a6994023e6342b	Bacteria	Tenericutes	Mollicutes	RF39
04970d318ae4dc3d248d9d5bb2ee7460	Bacteria	Planctomycetes	Phycisphaerae	Phycisphaerales	Phycisphaeraceae
0497ea22a1f11dd7d5393f9e954e54eb	Bacteria	Firmicutes	Bacilli	Bacillales	Paenibacillaceae	Cohnella
049e056eec9100eba078f29d9e06c084	Bacteria	Verrucomicrobia	[Spartobacteria]	[Chthoniobacterales]	[Chthoniobacteraceae]	Chthoniobacter
04a191420402841f16ae96f67f3196bd	Bacteria	Actinobacteria	Actinobacteria	Actinomycetales	Thermomonosporaceae	Actinomadura
04b2f2fc456d6b89a165d27a15e046f9	Bacteria	Bacteroidetes	Sphingobacteriia	Sphingobacteriales
04b3c1a3e70d93f093b143ce2ef121e6	Bacteria	OD1	SM2F11
04b98e6ee1743a8b55bb952eef386f9c	Bacteria	OD1	ABY1
04bc5b2a6f4f17c0bbca8c530022c12d	Bacteria	Actinobacteria	Actinobacteria	Actinomycetales	Intrasporangiaceae	Lapillicoccus	jejuensis
04bd4e71081583011a4421a87c0064de	Bacteria	Actinobacteria	MB-A2-108	0319-7L14
04bee36152bda9bf09f43d13cea72101	Bacteria	Proteobacteria	Deltaproteobacteria	Bdellovibrionales	Bdellovibrionaceae	Bdellovibrio
04bf677f537ec223086455ec94252772	Bacteria	Planctomycetes	Planctomycetia	Gemmatales	Gemmataceae	Gemmata
04c068e62f04a9fdfaf114861e4e0f78	Bacteria	Chloroflexi
04c80dd6ed66f8224dfaf6698389ef8d	Bacteria	Acidobacteria	[Chloracidobacteria]
04c838ebdf085a49c4ceae68fef9e60d	Bacteria	Chloroflexi	TK17
04ca0926bc0a3b768c1708b2f42ffc48	Bacteria	Proteobacteria	Alphaproteobacteria	Rickettsiales	mitochondria
04cc726763d4ac26a4f62a904cdc461a	Bacteria	Proteobacteria	Alphaproteobacteria
04cf63d45d4bbc92aeef33fd56399272	Bacteria	Proteobacteria	Alphaproteobacteria	Rhizobiales	Brucellaceae	Pseudochrobactrum
04d48bd08f97dbb09975fb31a05807ab	Bacteria	[Thermi]	Deinococci	Deinococcales	Deinococcaceae	Deinococcus
04dbb32798c0a34ff3811b88d5532782	Bacteria	Verrucomicrobia	[Methylacidiphilae]	S-BQ2-57
04f16f1b54b1bf50bc7ad5cf9ecfb820	Bacteria	WS3	PRR-12	Sediment-1
04f4d609bb0cabe469f8169365096c48	Bacteria	Bacteroidetes	Sphingobacteriia	Sphingobacteriales
04ffbfa73c8e833f7e51e622b565e713	Bacteria	Proteobacteria	Alphaproteobacteria	Rhodospirillales	Rhodospirillaceae
05079e778d52916ac67ac20e49b0d5e6	Bacteria	Verrucomicrobia	Opitutae	Opitutales	Opitutaceae	Opitutus
05150cda6f418a80641b967c09df8729	Bacteria	Planctomycetes	Planctomycetia	Gemmatales	Gemmataceae
05162e0e4951bb6a725819edeae178a4	Bacteria	FBP
051776a724a99271962f4c3ed7778253	Bacteria	Proteobacteria	Alphaproteobacteria	Rhizobiales
052152206dfa7e23d62ce18b64acde7e	Bacteria	Proteobacteria	Gammaproteobacteria	Xanthomonadales	Sinobacteraceae
052babf2457144b847de62bf3428b10e	Bacteria
05322486779f50374f5049446bcf2505	Bacteria	Chloroflexi	Anaerolineae
05325f69ecffafc25c82c2ecbf2fb378	Bacteria	Acidobacteria	[Chloracidobacteria]	11-24
053914ebcafc52ca6c512f7ceb3ac477	Bacteria	Armatimonadetes	SHA-37
053fefaf49e15190d47cd3665d603a07	Bacteria	Actinobacteria	Actinobacteria	Actinomycetales	Nocardioidaceae	Nocardioides
05411e0ec44e01126198f6bb58889fc8	Bacteria	Proteobacteria	Deltaproteobacteria	Spirobacillales
054ff7f50509d5477b9303f600833d2d	Bacteria	Proteobacteria	Deltaproteobacteria	[Entotheonellales]	[Entotheonellaceae]
0551ea93ed0924bdae874cf189aa97b6	Bacteria	Actinobacteria	Acidimicrobiia	Acidimicrobiales
055419b84c894869b3b67f633e5f1010	Bacteria	Proteobacteria	Deltaproteobacteria
0559df1e491595afa41752189bb09692	Bacteria	Actinobacteria	Actinobacteria	Actinomycetales
0562e3d67dc8a45b231315cfa657a745	Bacteria	Proteobacteria	Deltaproteobacteria
056e3f4eaf3c19b09d970e6163cfc799	Bacteria	Proteobacteria	Alphaproteobacteria
05740c19b931d8f108b1011121818718	Bacteria	Proteobacteria	Deltaproteobacteria	MIZ46
0578324c93f166eb2543242986a95ef9	Bacteria	Proteobacteria	Alphaproteobacteria	Ellin329
05795e031066385e2b2b76b5bd20a086	Bacteria	Proteobacteria	Alphaproteobacteria	Rhizobiales
057b9482e06e8fc41299e76f980a670c	Bacteria	Proteobacteria	Alphaproteobacteria
058311453dbcac5c6910324d680e004e	Bacteria	WPS-2
0584ea4462a408034a9f224fa4edb11b	Bacteria
05925caf36dce8af8480802ff067dcde	Bacteria	Proteobacteria	Gammaproteobacteria	Legionellales	Coxiellaceae
0593299e36d10ced50c9797f8e0f131d	Bacteria
059f49b38039b2bb3400092ced0123e1	Bacteria	Proteobacteria	Deltaproteobacteria	Myxococcales
05a00207b6a13299dd12aa7a8e720a39	Bacteria	Proteobacteria	Alphaproteobacteria	Rickettsiales
05a2327f270ab44ec6b85821bc8418ef	Bacteria
05aa9b25a20c647eb2b7794d8d6c8c36	Bacteria
05b67ac3bc83d5b9d4be6216892ca445	Bacteria	Actinobacteria	Actinobacteria	Actinomycetales	Frankiaceae	Actinomycetales	Ellin122
05c9c0eae5516b4817c3cd3e378a711a	Bacteria	Proteobacteria	Gammaproteobacteria	Pseudomonadales	Pseudomonadaceae	Pseudomonas	mendocina
05cab5e2c87c4e300dd2f83cdf13050a	Bacteria	Chloroflexi	Anaerolineae	A31	S47
05d3826d66ed98d14f8e2cf170f7aa5c	Bacteria
05d4f7a2b68aeffb5576d7eadb629d15	Bacteria	Proteobacteria	Alphaproteobacteria	Rhodospirillales	Rhodospirillaceae
05d9e2d98a1d2cfb0ce9e9a01f57b87a	Bacteria	Bacteroidetes	Sphingobacteriia	Sphingobacteriales
05da9eb759aeee16673f08a982f2f88e	Bacteria	Proteobacteria	Alphaproteobacteria	Rhizobiales
05dbb5885931805f16702d3ba7772a59	Bacteria	Proteobacteria	Deltaproteobacteria	Bdellovibrionales	Bdellovibrionaceae	Bdellovibrio
05dd4f9d931a7084e99e6b91fd2652b6	Bacteria	Chlorobi	SJA-28
05e6e2ef286120bad4430d8a93023873	Bacteria	OP11	OP11-4
05e7d7a0c64109497dde6ee1aac8deaa	Bacteria	WS2	SHA-109
05ee3a678884fce837678a4d22ca3ede	Bacteria	Proteobacteria	Deltaproteobacteria	Myxococcales
0600de464c308dce8acf8b7eb29ca919	Bacteria	Chloroflexi	Anaerolineae	SBR1031	oc28
06050a73967287062fa43277632537a1	Bacteria
060a4ccdf8acf4949c3bcfca6a0c1a59	Bacteria	Proteobacteria	Deltaproteobacteria	Bdellovibrionales	Bdellovibrionaceae	Bdellovibrio
060e7c3acfa5aac4b5da407b9a46d4c2	Bacteria	Acidobacteria	Acidobacteria-6	iii1-15
06219382d3fe562023336d7e780b0f05	Bacteria	FBP
06269280a7e9b4e05c4b8c05d17b6585	Bacteria	Actinobacteria	Actinobacteria	Actinomycetales
06271b047c067dda07bd91cda55ae372	Bacteria	Proteobacteria	Deltaproteobacteria
0627ed6e5c7145bc85873de60ae28886	Bacteria	Proteobacteria	Gammaproteobacteria	Legionellales
0630f216e94d509523e3077a06b5c080	Bacteria	Bacteroidetes	[Saprospirae]	[Saprospirales]
063b7a7d73095f6f2c9dee9b1551dddc	Bacteria	Planctomycetes	OM190	agg27
0640d8aeddfbbe56f30b93548dbe9ec3	Bacteria	Bacteroidetes	Sphingobacteriia	Sphingobacteriales	Sphingobacteriaceae	Sphingobacterium
064302dbfa6d96def515783eafadfd56	Bacteria	Actinobacteria	Actinobacteria	Actinomycetales	Streptomycetaceae	Streptomyces	reticuliscabiei
0647ce7c14ee3ac4fc2bbbe63272cfd3	Bacteria	Proteobacteria	Gammaproteobacteria	Legionellales	Coxiellaceae
064c25ae09120d10ace7156cb9e726de	Bacteria	TM7
0654b42bf19c3f6649d35b48d44d8ca1	Bacteria	Cyanobacteria	4C0d-2	SM1D11
065b419eb8c1b861d0991d1441b54046	Bacteria
066328d533bb5463587bcbe797487d53	Bacteria	Proteobacteria	Alphaproteobacteria
066a1b691e06414741634a0bdd013455	Bacteria
06709781b72c19fd39f662ae4f3d4d26	Bacteria	Proteobacteria	TA18	PHOS-HD29
067f1bbf4dae1d91d5b3d36d958aef41	Bacteria	Proteobacteria	Betaproteobacteria
06835239c7ffd3847120dabdb386035d	Bacteria	Gemmatimonadetes	Gemmatimonadetes	Gemmatimonadales
068565826369e05bdf70a2cb7d01a345	Bacteria	Chloroflexi	Ellin6529
068582daca2a06ca46293a8cb2df700f	Bacteria	Actinobacteria	Thermoleophilia	Solirubrobacterales	Solirubrobacteraceae
068bb6d9b7c37c799d4e3eca03d19b60	Bacteria	Chloroflexi	C0119
06922a9a57a3367f51ec4e887c299cda	Bacteria	Verrucomicrobia	[Pedosphaerae]	[Pedosphaerales]
0692640f73e8b7dd227659a02f0149c9	Bacteria	Proteobacteria
069ae5b4775f39391cdca936dc899563	Bacteria	Proteobacteria	Alphaproteobacteria
069fe1f2555fcaea4af945b474062e03	Bacteria	Proteobacteria	Gammaproteobacteria	Pseudomonadales	Pseudomonadaceae	Pseudomonas
06a03a5608c1e59f165ac72370fd2cfc	Bacteria	Proteobacteria	Alphaproteobacteria	Rickettsiales
06a0be40e5fa4b8c38bb72b0b03825de	Bacteria	Proteobacteria	Deltaproteobacteria	Myxococcales	OM27
06a525582d3b3f922b945b5d41263e1d	Bacteria	Bacteroidetes	Cytophagia	Cytophagales	Flammeovirgaceae
06ad623bd788feb1f5cfa38512ffe1c8	Bacteria	Proteobacteria	Gammaproteobacteria	Legionellales
06b0de94dbe72fbba0830ae3416918ff	Bacteria	Proteobacteria	Deltaproteobacteria	MIZ46
06b6652367231cd477c0c68c96bc88a8	Bacteria	Proteobacteria	Deltaproteobacteria	Bdellovibrionales	Bdellovibrionaceae	Bdellovibrio
06b9612b8cf397839b7c02f369ea0aae	Bacteria	Planctomycetes	Planctomycetia	Gemmatales	Gemmataceae
06ba1ea12d3a6f5c04c4831d9ad15a69	Bacteria	Proteobacteria	Deltaproteobacteria	MIZ46
06bb76cab4423c1302b132d113aa8a00	Bacteria	Proteobacteria	Alphaproteobacteria	Rickettsiales	mitochondria
06bfa54449a9300fbaab496480927c1e	Bacteria	Proteobacteria	Alphaproteobacteria	Rhodospirillales
06c05ee504759e04455dbfa9be683f48	Bacteria	Planctomycetes	Phycisphaerae	WD2101
06c0fca07f4d505a803dc948773c3af6	Bacteria	Bacteroidetes	[Saprospirae]	[Saprospirales]
06cb107b8932f88688b62c694404ebcc	Bacteria	Proteobacteria	TA18	CV90
06cc37b994ee642f0b2822ba31e0377d	Bacteria	Proteobacteria	Alphaproteobacteria	Rickettsiales
06ce56b5386ceb0f98f8448efdff5c8a	Bacteria	Proteobacteria	Gammaproteobacteria	Legionellales	Coxiellaceae
06cf9a97247e5a25f062579a410f838e	Bacteria	Proteobacteria	Alphaproteobacteria
06d24327ee9f2218d5ea4a0e929bed76	Bacteria	Proteobacteria	Deltaproteobacteria	Myxococcales
06d2d5f001862475f235573bbf0d224e	Bacteria	Actinobacteria	Actinobacteria	Actinomycetales	Actinosynnemataceae	Amycolatopsis	fastidiosa
06d3edfe363f2c938a2af2246d34295c	Bacteria	Proteobacteria	Alphaproteobacteria	Rickettsiales	Rickettsiaceae
06d5b51fabd395e5bee7c91becbf99bb	Bacteria	Bacteroidetes	[Saprospirae]	[Saprospirales]	Chitinophagaceae
06d6bb75be925e225b9ca87c8689c6a8	Bacteria	Verrucomicrobia	Opitutae
06e16c29bf6bb6e9a4e7c0f930331702	Bacteria	Verrucomicrobia	[Pedosphaerae]	[Pedosphaerales]	OPB35
06e945aaecf9c5ae208eead060d8fc4b	Bacteria	Bacteroidetes	Sphingobacteriia	Sphingobacteriales
06ea1fd61b0893e270812f78b0483ade	Bacteria	Verrucomicrobia	Opitutae	Opitutales	Opitutaceae
06eb87d41fc708cc93c6d58b15f77dd3	Bacteria	Proteobacteria	Alphaproteobacteria
06ee0e77657b0bcc591f4f825a14d1f3	Bacteria	Proteobacteria	Gammaproteobacteria	Legionellales	Coxiellaceae	Aquicella
06f09b4dcaeefec63e89531607a6420e	Bacteria	Elusimicrobia	Elusimicrobia	FAC88
06f1535eb6cc39ca83f15942f4c0e4e9	Bacteria	Bacteroidetes	[Saprospirae]	[Saprospirales]	Chitinophagaceae
06f336d901370d2443cef99f914645fa	Bacteria	Planctomycetes	Phycisphaerae	Phycisphaerales
06fcb1d6860024615af383937c743486	Bacteria	Proteobacteria	Alphaproteobacteria	BD7-3
06fe0a1b88f8b49fc89fcc8c2e461ea8	Bacteria	Proteobacteria	Alphaproteobacteria
070370ca2411c9e189adfbfacd98108e	Bacteria	Acidobacteria	Acidobacteria-6	CCU21
0707c973206a41d4bf0518c09ab866b0	Bacteria	Proteobacteria	Alphaproteobacteria	Rhodobacterales	Rhodobacteraceae
07081845e5d9182bf0286753f4f392cc	Bacteria	Actinobacteria	Thermoleophilia	Solirubrobacterales	Solirubrobacteraceae
070df64e3cf4e75dbbe61907ab7797cd	Bacteria	OD1	ZB2
0718d40670aaa826d0d2eb7689577c6f	Bacteria	OD1
0720685483cbd41f7c891cf933f0509d	Bacteria	Bacteroidetes	Sphingobacteriia	Sphingobacteriales	Sphingobacteriaceae	Sphingobacterium
0722b45aa616ca130c1b66d17b64edf4	Bacteria	Verrucomicrobia	[Methylacidiphilae]	S-BQ2-57
0724a247cbacf60b53245ce0cabe44d3	Bacteria	Planctomycetes	Phycisphaerae	CPla-3
0726390debf053f903879acf8be1267c	Bacteria	Actinobacteria	Actinobacteria	Actinomycetales	Micromonosporaceae	Actinoplanes	toevensis
0729c7888364fbcd5c41e615eaa42e82	Bacteria
07314f9c36642af9d6ca70344182732e	Bacteria	Proteobacteria	Gammaproteobacteria	Legionellales
07387f028fd490089356070e19cf9900	Bacteria	Proteobacteria	Gammaproteobacteria
073a7c77defdc8f7384919ddca27106b	Bacteria	Proteobacteria	Betaproteobacteria
0740663666c3ba64990253a554eb8835	Bacteria	Proteobacteria	Alphaproteobacteria
0743ba7e43eba46b05a1dbb322a3339b	Bacteria	Proteobacteria	Gammaproteobacteria	Legionellales	Legionellaceae
0746b5882345ef568a5e9584c740796d	Bacteria	Proteobacteria	Alphaproteobacteria
074782ca134069f1da8c0ad2ddb2bd0c	Bacteria	Proteobacteria	Deltaproteobacteria
074ac11b9aa1a9b7e65e2b837bd4d8ff	Bacteria	Acidobacteria	[Chloracidobacteria]	DS-100
074bf6ad593dab8d8cd23b903fd597aa	Bacteria	Bacteroidetes	Bacteroidia	Bacteroidales
075201990383689fa1338d45f675e506	Bacteria	Chloroflexi	TK17	mle1-48
075b2ca257244db4a6a7a609645a4f30	Bacteria
075fccdd1621899a29598ee848ce053a	Bacteria	Actinobacteria	Thermoleophilia	Gaiellales	AK1AB1_02E
076123f8d998509c6c38064d6595c338	Bacteria
0761c537c0be851e7c60d437c31edbac	Bacteria	Cyanobacteria	4C0d-2	SM1D11
07654875df3359c8a04e44e04c98b253	Bacteria	Bacteroidetes	[Saprospirae]	[Saprospirales]
0769f80c2e2538224ecebde5fd700a25	Bacteria	Bacteroidetes	[Saprospirae]	[Saprospirales]	Chitinophagaceae
076d838109d467279b57b1287bb67167	Bacteria	Proteobacteria	Gammaproteobacteria	Xanthomonadales	Sinobacteraceae
07754f8551b8e2f4b98a0835a3f03cb8	Bacteria
077dd80660d3222d29e95182ee1933de	Bacteria	OP3	koll11	GIF10	kpj58rc
077f4ac547dfec48e6907b0d35e4e6b4	Bacteria	Bacteroidetes	Cytophagia	Cytophagales
078169134446643171b549849148f68a	Bacteria	Proteobacteria	Deltaproteobacteria	FAC87
079b18f86880df9342779a46ead17209	Bacteria	Chloroflexi	Anaerolineae	S0208
079b5041d769a47f2b2b90b6308b2f7c	Bacteria	Firmicutes	Clostridia	Clostridiales
079de2b569cf23b5c2d5f1d0e8770b90	Bacteria	Proteobacteria	Alphaproteobacteria
07a9469a649fb32f2223592816edc50f	Bacteria
07b7abe1e0d4d752b78896cd0bd7f341	Bacteria	Bacteroidetes	Flavobacteriia	Flavobacteriales	Flavobacteriaceae
07b96cdff3864bd1421dcf8cc1c404ab	Bacteria	Verrucomicrobia	[Spartobacteria]	[Chthoniobacterales]	[Chthoniobacteraceae]	OR-59
07b977d3da68be8ec3a6375d10afdb0d	Bacteria	Gemmatimonadetes	Gemmatimonadetes	Ellin5290
07bcfbf2e24643d694331b7abec1f54d	Bacteria	Fibrobacteres	Fibrobacteria	258ds10
07bd528accd42b182d33a9d8b9a04e5f	Bacteria	Gemmatimonadetes	Gemmatimonadetes	Ellin5290
07c4d53fe177b25d17a909cbeb64b42d	Bacteria
07d0d04d7f61f4005083c4bc7c881b8a	Bacteria	Cyanobacteria	Chloroplast	Streptophyta
07d1f41231d709ade923a98691efce40	Bacteria	OP11	OP11-4
07d6095afffe1f7fda3c07ada138f85a	Bacteria	Armatimonadetes	[Fimbriimonadia]	[Fimbriimonadales]	[Fimbriimonadaceae]	Fimbriimonas
07da94e02010f80e7dcda204a084ec85	Bacteria	Spirochaetes	Spirochaetes	Sphaerochaetales	Sphaerochaetaceae	Sphaerochaeta
07dc87bc203619bb8fcf9afa09240d27	Bacteria	Proteobacteria	Gammaproteobacteria	Legionellales	Coxiellaceae
07e2ff07f186f4648b985fdad5e9edb8	Bacteria	Armatimonadetes	Chthonomonadetes	Chthonomonadales	Chthonomonadaceae	Chthonomonas
07e7a9bac64db53dc0c927bfba502107	Bacteria	Planctomycetes	Planctomycetia	Pirellulales	Pirellulaceae	A17
07ed1e4fa57949ebee3124e7097f8320	Bacteria	OP3	koll11	GIF10	kpj58rc
07efde1f7d02fb74cf2e1b518a73eff4	Bacteria	Bacteroidetes	[Saprospirae]	[Saprospirales]	Chitinophagaceae
07f3ea82657e722e08613e20b5f1e1e1	Bacteria	Actinobacteria	Acidimicrobiia	Acidimicrobiales	C111
07f7bb5b4be842e8640087348405c2e9	Bacteria	Bacteroidetes	Sphingobacteriia	Sphingobacteriales	Sphingobacteriaceae	Solitalea	canadensis
07fb4eb469298251861263dbbf1c09e6	Bacteria	Proteobacteria	Betaproteobacteria	Ellin6067
07ff023d74b9d55d04ef55a7d6b9d481	Bacteria	Planctomycetes	Planctomycetia	Gemmatales	Gemmataceae
0803b42492df377cae83b635e5b05e9e	Archaea	Crenarchaeota	Thaumarchaeota	Nitrososphaerales	Nitrososphaeraceae	Candidatus Nitrososphaera	SCA1170
08132b188936cebf658e39d873f25919	Bacteria	Verrucomicrobia	Verrucomicrobiae	Verrucomicrobiales	Verrucomicrobiaceae
08150583aee73374b8efce4c1cdbf0c2	Bacteria	Bacteroidetes	[Saprospirae]	[Saprospirales]	Chitinophagaceae
0815bc45796faca3b3561bd3b9f2bdf2	Bacteria	Bacteroidetes	Flavobacteriia	Flavobacteriales	Flavobacteriaceae
0816e437915b8e6b244a6ed508bc3957	Bacteria
081aaa6122758c0b3a01c759c10b2c73	Bacteria	Chloroflexi	Anaerolineae	SBR1031	A4b
081d7f47dbf291fae73e57ff1e2ae442	Bacteria	Proteobacteria	Deltaproteobacteria	FAC87
082837c3024fad03ce7a093d7282c5a1	Bacteria	Bacteroidetes
08345a41bd8fcd4e8d392a9b21d63f18	Bacteria	Proteobacteria	Deltaproteobacteria	Myxococcales
0838d86d3b52fd6b4fe70dccd16f838b	Bacteria	Proteobacteria	Gammaproteobacteria
08399b6d18815e1619d73128de434aa0	Bacteria	Proteobacteria	Alphaproteobacteria	Rhodospirillales	Rhodospirillaceae
083ab81b3a9a8c411489193497d772c3	Archaea	[Parvarchaeota]	[Parvarchaea]	YLA114
084302fac81cd236a2b4bcec46b0b84a	Bacteria	Verrucomicrobia	[Spartobacteria]	[Chthoniobacterales]	[Chthoniobacteraceae]
084fcf918ea64ace1166a0150e1e8941	Bacteria	Proteobacteria	Gammaproteobacteria
085063b9d905dc186989f7d49ef90e24	Bacteria	Bacteroidetes
08514086f28a2cc8e13c30fefb37a29d	Bacteria	Proteobacteria	Deltaproteobacteria	Myxococcales
085a13f64e6adc55fb0d03e21f932cc4	Bacteria	Proteobacteria	Gammaproteobacteria	Legionellales
085f64009ad15225253a81983bb3376c	Bacteria	Proteobacteria	Deltaproteobacteria	Bdellovibrionales	Bdellovibrionaceae	Bdellovibrio
086e084904c24371ef80f8d73e29f5ed	Bacteria	Proteobacteria	Gammaproteobacteria	Legionellales	Coxiellaceae	Aquicella
08757d36e79dffecad2d86d7b1bf9be2	Bacteria	Proteobacteria	Alphaproteobacteria	Sphingomonadales	Sphingomonadaceae
08767a6bddcfcb776d19ca996a96f991	Bacteria	Proteobacteria	Deltaproteobacteria	Myxococcales	Haliangiaceae
087c2bb21e1c3cea11b7df35f09e9de0	Bacteria	Proteobacteria	Deltaproteobacteria	Myxococcales
088b0ef8abde6dca06af49b79a179b20	Bacteria	OP3	koll11	GIF10	kpj58rc
0890a795e2d2ba4531cea3690666e804	Bacteria	Proteobacteria	Alphaproteobacteria
089865651496f86afc2e801aa035b52c	Bacteria	OP3	koll11	GIF10	kpj58rc
089c3d29ed9b06d9b31015ae5fd902ff	Bacteria	Proteobacteria	Deltaproteobacteria	Myxococcales	Myxococcaceae
089d94d2689672a1be9f3741a4a25dae	Bacteria	Armatimonadetes	[Fimbriimonadia]	[Fimbriimonadales]	[Fimbriimonadaceae]
089f40bee11876b346ae496c56ca0756	Bacteria	Armatimonadetes	[Fimbriimonadia]	[Fimbriimonadales]	[Fimbriimonadaceae]	Fimbriimonas
08a2a31e809b95f9302c29f66568ed39	Bacteria	Proteobacteria
08a60c0f73c38f11a9e6710434476155	Bacteria	Chloroflexi	Chloroflexi	AKIW781
08abbe0f8017b2f4fba0d8c57aea011e	Bacteria	Verrucomicrobia	[Spartobacteria]	[Chthoniobacterales]	[Chthoniobacteraceae]
08add19805d3c69823e2f4f14ddfcbcc	Bacteria	Bacteroidetes	[Saprospirae]	[Saprospirales]	Chitinophagaceae
08b05887025b28f1a1f3892b8ca98521	Bacteria	Firmicutes	Clostridia	Clostridiales	Clostridiaceae	Clostridium
08b4c7037b25254e48c1b5e949ad2152	Bacteria	NKB19	TSBW08
08b8c8c4089ee9084d252cb05f69c709	Bacteria	Chloroflexi	Chloroflexi	[Roseiflexales]
08c13267736a0a921a5ccafcaf4f2dde	Bacteria	Verrucomicrobia	[Pedosphaerae]	[Pedosphaerales]
08c1b125498947e5d57f562eaa2613ae	Bacteria	Planctomycetes	Planctomycetia	Pirellulales	Pirellulaceae	Pirellula
08c536932f1d542b9383028b5aa8ee5b	Bacteria	Tenericutes	Mollicutes	Anaeroplasmatales	Anaeroplasmataceae	Asteroleplasma
08c643d373da1478d4514b3bc59f9986	Bacteria	OD1
08c6f7ec9a66996d03405c1efe1451ea	Bacteria	Firmicutes	Clostridia	Clostridiales
08cb828bec3d5d5fdfbdd4bb9e4dd998	Bacteria	Proteobacteria	Alphaproteobacteria
08cc1fa36b6d238e1018baa5ed066d8c	Bacteria	Proteobacteria	TA18	CV90
08ce92e0121502eedebc55f7f2ea8164	Bacteria	Proteobacteria	Alphaproteobacteria	Rhizobiales	Hyphomicrobiaceae	Hyphomicrobium
08d0bb277425a26e1f789bfab8febe73	Bacteria	Cyanobacteria	4C0d-2	MLE1-12
08d335ee47dd06ce11462c5af11c4179	Bacteria	Bacteroidetes	Flavobacteriia	Flavobacteriales	Cryomorphaceae	Fluviicola
08d742ee1bab67522c8c583d57d81de2	Bacteria	Bacteroidetes	[Saprospirae]	[Saprospirales]	Chitinophagaceae
08dc3d40538eb23821ed7aa387239474	Bacteria	Chloroflexi	Anaerolineae	SBR1031	oc28
08e2f8b1b79f3a40d7dc085fa0f53f86	Bacteria	Proteobacteria	Deltaproteobacteria	Myxococcales
08e6b3c86d96997c128dd79fe9d13a4d	Bacteria	Chloroflexi	Chloroflexi	Herpetosiphonales
08e84cb4b3e7e7b7014d3069ae5f3bda	Bacteria	Acidobacteria	Acidobacteria-6	iii1-15	mb2424
08f04dd887b232a6cd2b2b11672ee4c6	Bacteria	Chloroflexi	Chloroflexi	Chloroflexales	Chloroflexaceae	Chloronema
08f569cd62a887924ef7ed3534f4c7ae	Bacteria	Armatimonadetes	0319-6E2
08fb19fe8f97abbd6fa979e1bbae35d9	Bacteria	Cyanobacteria	4C0d-2	YS2
08ff74d4ff0daf119a7ee1ac73659f68	Bacteria	Proteobacteria	Alphaproteobacteria	Rickettsiales	mitochondria
09026ffd1ad751cb0f7ea6b28f603baf	Bacteria	Proteobacteria	Deltaproteobacteria	Myxococcales
090640876732eea9b834878581733ffc	Bacteria
0907e2ab7b3a3e083fc77c8181d6f7c1	Bacteria	Chloroflexi	C0119
09093d438b25b217080464425bbbd371	Bacteria	Bacteroidetes	[Saprospirae]	[Saprospirales]	Chitinophagaceae
091968be5bbf3b329f941cfe3baad8ff	Bacteria	Proteobacteria	Alphaproteobacteria	Caulobacterales	Caulobacteraceae
0922ba79ed276e89e98e7d160ecbbedc	Bacteria	Proteobacteria	Gammaproteobacteria	Legionellales
09234973076b73d251253bfb616df535	Bacteria	Proteobacteria	Deltaproteobacteria	Myxococcales
0923d69559457d8c6787a45cd1c0f9d5	Bacteria	Proteobacteria	Betaproteobacteria
09275b118e0b1133ee2d2abf263b2b14	Bacteria	Chloroflexi	Anaerolineae	SJA-15
0927e41e06a073155dfa630338eb38d3	Bacteria	Proteobacteria	Alphaproteobacteria	Rickettsiales	mitochondria
092da0fa34e8b8a23601ae174b9b33a5	Bacteria
09348fbed06fbcfc8cf31140658f12de	Bacteria	Proteobacteria	Deltaproteobacteria	Myxococcales
093b5f039631e135a3c926e9c6d3291d	Bacteria	Verrucomicrobia	[Methylacidiphilae]	S-BQ2-57
09440dfce39e7ad2afa0356629b64a47	Bacteria	Verrucomicrobia	Opitutae
0944b494b7df6e624d4cad3990f802e8	Bacteria	Firmicutes	Clostridia	Clostridiales	Ruminococcaceae	Ruminococcus
094e241640709b3b4b820168d1967ca6	Bacteria	Planctomycetes	Planctomycetia	Planctomycetales	Planctomycetaceae	Planctomyces
0950ee0b0fe5c3edacb4742924d4a7d8	Bacteria	Proteobacteria	Deltaproteobacteria	Syntrophobacterales	Syntrophobacteraceae
0956d8d56d4871e5ab0bbcda330011cd	Bacteria	Proteobacteria	Gammaproteobacteria	Legionellales	Coxiellaceae
09570d45372e62d7fab8451724384104	Bacteria	Proteobacteria	Alphaproteobacteria	Rhizobiales	Hyphomicrobiaceae
0957137aded3e7f919b84e6b466c1839	Bacteria	Verrucomicrobia	[Pedosphaerae]	[Pedosphaerales]
095e057fe419ee4a20c93ed261fa7336	Bacteria	Proteobacteria	Alphaproteobacteria
095ed88c2067477e86b8662871f5329f	Bacteria	Verrucomicrobia	[Pedosphaerae]	[Pedosphaerales]	auto67_4W
095f15fb89a9f50af304bd78da1acd3c	Bacteria	Proteobacteria	Deltaproteobacteria	Myxococcales	Cystobacterineae
096333dbaf3ffbf56362e344e5f282cc	Bacteria	Bacteroidetes	Sphingobacteriia	Sphingobacteriales
096a12681faaf39c81b3939842bcb9da	Bacteria	Planctomycetes	Phycisphaerae	Phycisphaerales
096cd28fa10c995f11306c0d9a6c9129	Bacteria	Proteobacteria	Deltaproteobacteria	Myxococcales
096cd804f9cbc23978345dae42cb8847	Bacteria	Proteobacteria	Deltaproteobacteria	Bdellovibrionales	Bdellovibrionaceae	Bdellovibrio
096dec669842bc7c01f1a86a6592ead2	Bacteria	Proteobacteria	Deltaproteobacteria	Myxococcales
096e122c5a126f3172079e874e7b5598	Bacteria	Actinobacteria	Acidimicrobiia	Acidimicrobiales
0972527d3992e8fac27f6a8baacb945b	Bacteria	OD1	SM2F11
097739f9197dd44e16c017aa9f22b161	Bacteria	Chloroflexi	Anaerolineae	CFB-26
09793c241e9d6fc8ba5ba4b8f0ef47ae	Bacteria	Proteobacteria	Gammaproteobacteria	Legionellales
097a12e0eb38ee20672415d2d918e31d	Bacteria	Planctomycetes	Planctomycetia	Gemmatales	Gemmataceae
098a425c6abe1dfa7ccb2fa3f537a374	Bacteria	Proteobacteria	Gammaproteobacteria	Xanthomonadales	Xanthomonadaceae
098eb5344bd69694b392b3e3ae661292	Bacteria	Acidobacteria	[Chloracidobacteria]	PK29
09900952dba50df7e6a46329f1085eca	Bacteria	OD1
0993f1bd387639316f6cf767a7256201	Bacteria	Proteobacteria	Betaproteobacteria	Procabacteriales	Procabacteriaceae
0997f29b6311ebb42e2301937a6dd25c	Bacteria	Tenericutes	Mollicutes	Anaeroplasmatales	Anaeroplasmataceae	Asteroleplasma
09987e31360a8ae9077706eb12a42432	Bacteria	Bacteroidetes	[Saprospirae]	[Saprospirales]	Chitinophagaceae
099a8d363e88d05b7ae40b4267065e33	Bacteria
099aa7f213edbec7eaad188bf15259f6	Bacteria
09a457d5e0ad6443b9b585c2c25a80ee	Bacteria	Proteobacteria	Deltaproteobacteria	Bdellovibrionales	Bdellovibrionaceae	Bdellovibrio
09a830b8998ac6c39c768d2efb32de14	Bacteria	Planctomycetes	Planctomycetia	Gemmatales	Gemmataceae
09a8666e523ff8525e9ecdfbd264b038	Bacteria	Proteobacteria	Alphaproteobacteria	Rickettsiales
09b1af3e13045514248882bcc2fa6cab	Archaea	[Parvarchaeota]	[Parvarchaea]	YLA114
09b5bbf243927780291f79454076344a	Bacteria	TM6	SJA-4
09c188133036b550e3d0822eac08cb62	Bacteria	Proteobacteria	Deltaproteobacteria	Bdellovibrionales	Bdellovibrionaceae
09c601d078fec7d6c2a14864a31b9068	Bacteria	Verrucomicrobia	[Methylacidiphilae]	S-BQ2-57
09c77f67390d7475872f3b404f2082bb	Bacteria	Chloroflexi	Anaerolineae	H39
09c9cb06ffa15f6c1e2a1ae291733cc8	Bacteria	Bacteroidetes	[Saprospirae]	[Saprospirales]	Chitinophagaceae
09d24aa20ae584069e83b621d9b31a38	Bacteria	Chloroflexi	Thermomicrobia	JG30-KF-CM45
09d88c55657fca3b3abeaed772599aa7	Bacteria	Proteobacteria	Gammaproteobacteria	Legionellales	Legionellaceae
09db59cba1e3c32bc52ccc0cd980060d	Bacteria	Bacteroidetes	Sphingobacteriia	Sphingobacteriales
09e36b57e08fe5039f5087a6cafc282c	Bacteria	Proteobacteria	Betaproteobacteria	Procabacteriales	Procabacteriaceae
09eed3106edecee63219d07d14255b21	Bacteria	Bacteroidetes	[Saprospirae]	[Saprospirales]	Chitinophagaceae	Flavisolibacter
09ef4ccb207d9488c3d3c3c581f889f7	Bacteria	Proteobacteria	Deltaproteobacteria	MIZ46
09f44f1e0db4b5fe84a976e62b77be30	Bacteria	Proteobacteria	Alphaproteobacteria
09f99e217bfcf574eff3027dc6c0c088	Bacteria	Planctomycetes	Planctomycetia	Gemmatales	Gemmataceae
09fa3d3dee0fb6ee4bab6cd3e7c5e828	Bacteria	Verrucomicrobia	[Pedosphaerae]	[Pedosphaerales]	auto67_4W
09fb88be7fd886a7e80e94527df9a7b3	Bacteria	Chloroflexi	Ellin6529
09ffdda9a8a47be77349eef88e093232	Bacteria	Proteobacteria	Alphaproteobacteria	Rickettsiales	mitochondria
0a03585cbdf7353133033193c0d0865c	Bacteria	Chloroflexi	Thermomicrobia	JG30-KF-CM45
0a0d74f72624fba21a2c67a682d3a38c	Bacteria	Planctomycetes	vadinHA49	DH61
0a1a31ca0612d43b500fbb3cbda61d55	Bacteria	OP3	PBS-25
0a1b3f54363dfe3d9b72b0d7eb10a700	Bacteria	Proteobacteria	Deltaproteobacteria	Myxococcales
0a1d6df6ffb749abba5bfec83b93a318	Bacteria	Actinobacteria	Thermoleophilia	Gaiellales	Gaiellaceae
0a26a516684029d465aef6e4c0779609	Bacteria	Planctomycetes	Phycisphaerae	WD2101
0a27bd9ecdd0fb4e47862ad5c674ca91	Bacteria
0a29d5817bd518450aaa7b9f73b0b5a2	Bacteria	OP3	koll11	GIF10	kpj58rc
0a2f04116b02fda5dfaac324f9150a6c	Bacteria	Firmicutes	Clostridia	Clostridiales	Ruminococcaceae	Ruminococcus
0a3459c45c21283c6379adf89e817075	Bacteria	Proteobacteria	Alphaproteobacteria
0a3f8c199b7fa455de741990ec7e1200	Bacteria	Cyanobacteria	4C0d-2	SM1D11
0a4114c8205b9aa4d322af410d0ae6aa	Bacteria	Proteobacteria
0a489b057d478c6b995062d279db510b	Bacteria	Proteobacteria	Betaproteobacteria	Burkholderiales	Oxalobacteraceae
0a51a363f0e2b644cc29d8ce58e2dcde	Bacteria	Chloroflexi	P2-11E
0a5bfcfe267205e0b403ca98acaef2e4	Bacteria	Planctomycetes	Phycisphaerae	WD2101
0a69e57444cd8cb0e67bea4be2962cbc	Bacteria	Actinobacteria	Acidimicrobiia	Acidimicrobiales
0a70f00effd31aa170b5ca83a531f54c	Bacteria	Proteobacteria	Gammaproteobacteria	Legionellales	Coxiellaceae
0a71f29fbc640348da2357342c8f0577	Bacteria	Planctomycetes	Planctomycetia	Pirellulales	Pirellulaceae
0a74547d4f024d04cfcc5102d3284ccc	Bacteria	Actinobacteria	Acidimicrobiia	Acidimicrobiales	Iamiaceae	Iamia
0a7ac9773c6a0af619cbc4ca91ad56e8	Bacteria	Verrucomicrobia	Opitutae	Opitutales	Opitutaceae	Opitutus
0a7c2ff395820df4348463e8f7b976a6	Bacteria	Proteobacteria	Gammaproteobacteria	Legionellales	Legionellaceae
0a7fd50075114dc3227971d2a098d368	Bacteria	Firmicutes	Bacilli	Bacillales
0a854abd4524fe69316bfbea19c47891	Bacteria	Chloroflexi	Anaerolineae	SBR1031	oc28
0a899fd9165c89798d24b7820efaaf90	Bacteria	Proteobacteria	Alphaproteobacteria	Rickettsiales	mitochondria
0a8db396f66b8e7e22aefc5f2471604b	Bacteria	Proteobacteria	Deltaproteobacteria	Myxococcales
0a9fedaf2ad64a4c3b15705363d7dc9c	Bacteria	Proteobacteria	Gammaproteobacteria	Legionellales	Coxiellaceae	Aquicella
0aa39298d47040129c72c03a2ab9d525	Bacteria	Proteobacteria	Alphaproteobacteria	Sphingomonadales
0aa7a566aebb912f828a8e3d22b8224c	Bacteria	Gemmatimonadetes	Gemm-5
0aa9827ad2ade40dec4bab3b40a7c295	Bacteria	Actinobacteria	Acidimicrobiia	Acidimicrobiales
0aaacb4c19d15327ae18bb6bdbec3caf	Bacteria	Bacteroidetes	Bacteroidia	Bacteroidales
0ab3477a4c93966a1c6a5dfd5f65d8a4	Bacteria	Proteobacteria	Deltaproteobacteria	Myxococcales	Polyangiaceae
0ab622bb7f62ce57b24d9230cc655855	Bacteria	Proteobacteria
0ab7d4016d05625b6015ba1ba322cbd1	Bacteria	Proteobacteria	Gammaproteobacteria	Legionellales
0aba847e6cab5538ae770b348ced5a49	Bacteria	Proteobacteria	Gammaproteobacteria	Legionellales	Legionellaceae
0ac110459e93e1be63ec915cbe9a47be	Bacteria	Proteobacteria	Alphaproteobacteria	Rickettsiales	mitochondria	Reclinomonas	americana
0ac3b5a83214700a8265872f7808e743	Bacteria	Proteobacteria	Gammaproteobacteria	Xanthomonadales	Sinobacteraceae
0acc96abba53e6eccb3f8ec78c3ba296	Bacteria	Actinobacteria	Actinobacteria	Actinomycetales	Geodermatophilaceae	Blastococcus	aggregatus
0ad2a1a84866eab56374262e0eb0d961	Bacteria	OD1
0ad4abcec644e5f194c6c673afbdfb91	Bacteria	Cyanobacteria	ML635J-21
0addd4b77ef9a3edb72e0f8245356cad	Bacteria	Proteobacteria	Deltaproteobacteria	Myxococcales	Polyangiaceae	Chondromyces
0ae45acfed92bae38c3aa57eb004a488	Bacteria
0ae6b7df8de96574cc031457678c6896	Bacteria	Proteobacteria	Deltaproteobacteria	Bdellovibrionales	Bdellovibrionaceae	Bdellovibrio
0ae9e1d65c60565a93ed5a6ed464b002	Bacteria	Bacteroidetes	Sphingobacteriia	Sphingobacteriales	Sphingobacteriaceae
0af3c3e23303d980d103cc25ef62a443	Bacteria
0af5388565bb253d024cfe4a1446b8fc	Bacteria	Bacteroidetes	Flavobacteriia	Flavobacteriales	Flavobacteriaceae	Flavobacterium	frigidarium
0af67414fe84291bc733a2702b225424	Bacteria	Proteobacteria	Alphaproteobacteria	Rhodospirillales	Rhodospirillaceae
0b109043678316beeb14553294d13c3c	Bacteria	Proteobacteria	Gammaproteobacteria	Legionellales	Coxiellaceae
0b1ee21e6ff67ee90b579c0ff4086931	Bacteria	Proteobacteria	Alphaproteobacteria
0b1f0f5fed8860770bdcf5558105bb34	Bacteria	Chloroflexi	Chloroflexi	AKIW781
0b1f245166d1cea1e79dc06a2fd13089	Bacteria	Nitrospirae	Nitrospira	Nitrospirales	Nitrospiraceae	JG37-AG-70
0b27c57a2ce4affca59112c23e5a007a	Bacteria	Planctomycetes	Planctomycetia	Gemmatales	Gemmataceae
0b3522a03f1b918dab77c5481ff528d0	Bacteria	Verrucomicrobia	Verruco-5	WCHB1-41
0b3f1224a8ff488d8306482de0fcc445	Bacteria	Chloroflexi	Chloroflexi	[Roseiflexales]
0b416ae51c086585436a396e743aacb8	Bacteria	Planctomycetes	Phycisphaerae	WD2101
0b4e15b587e16603204d6d8148ab5b40	Bacteria	Planctomycetes	Planctomycetia	Gemmatales	Gemmataceae
0b4fa6de3c7a570ed3a4af5662985d4e	Bacteria	Verrucomicrobia	[Spartobacteria]	[Chthoniobacterales]	[Chthoniobacteraceae]
0b4fdc29e3c78d813d72c27f5be61cd7	Bacteria	Planctomycetes	Planctomycetia	Gemmatales	Gemmataceae	Gemmata
0b5a234de25ea6e1d8128e91ce90788e	Bacteria	Proteobacteria	Alphaproteobacteria
0b5c87132c491415412179c7862f9786	Bacteria	Chloroflexi
0b5ef90ef499dda07521eaa67eca12d9	Bacteria	Bacteroidetes	Sphingobacteriia	Sphingobacteriales
0b6177be942aa5ec057781912475c43d	Bacteria	Proteobacteria
0b65a6c8fcc0025f81bc2e595af44609	Bacteria	Planctomycetes	Planctomycetia	Gemmatales	Gemmataceae
0b663e1ec701c937cf49027d10eafc28	Bacteria	Actinobacteria
0b6e4095b9a640eb599c9eea8db101ed	Bacteria	Planctomycetes	Phycisphaerae	Phycisphaerales	Phycisphaeraceae
0b6edf5a58aadb9a73409bf9d1f170ac	Bacteria	Planctomycetes	vadinHA49	DH61
0b6ffb0eecfb3f0987776a1fd2fdc094	Bacteria	Actinobacteria	Thermoleophilia	Solirubrobacterales
0b79a1c590b95b0d10e6560ca2fb583a	Bacteria	Proteobacteria	Deltaproteobacteria
0b7d2c0af5a581af11cac15ebd3fbfcb	Bacteria	Acidobacteria	[Chloracidobacteria]	RB41
0b7ff42b20f662c0d57cf10bb709e850	Bacteria
0b846c93a11045f1965399cd4153e71a	Bacteria	Proteobacteria	Deltaproteobacteria	Myxococcales
0b88d7b0b2da6c341a69d9e24c754963	Bacteria	Actinobacteria	Coriobacteriia	Coriobacteriales	Coriobacteriaceae
0b8edca9e4e131ca3452eac1acef2c35	Bacteria	Planctomycetes	Planctomycetia	Gemmatales	Gemmataceae
0b9348edf2f7502f75cdeaaee059f2ac	Bacteria	Planctomycetes	Planctomycetia	Pirellulales	Pirellulaceae
0b992eded2fe5a362624fec3023dc49c	Bacteria	Proteobacteria	Alphaproteobacteria	Rickettsiales	mitochondria
0b9a275153b89116109286c430867c72	Bacteria	Proteobacteria	Alphaproteobacteria	Rickettsiales
0b9f8489faf77a5bac52e2bd0a979b4b	Bacteria
0ba6779bbe288620b4a420269a395282	Bacteria	Proteobacteria	Alphaproteobacteria
0ba8536214c471133ac049e0c721630e	Bacteria	Planctomycetes
0ba9d9ab5b3f86a9fdf0978ca1533a28	Bacteria	Planctomycetes	OM190	agg27
0bb257532c5f9bd5e78fb56ee3354885	Bacteria	Chloroflexi	Chloroflexi	Chloroflexales
0bb298a81f3746714edbfd0b9be290d2	Bacteria	Proteobacteria	Alphaproteobacteria
0bb4cb350a3c28457b22600cfc7e556c	Bacteria	Firmicutes	Clostridia	Clostridiales	Ruminococcaceae	Ruminococcus
0bb9b05e8eb09450c25a927dfdadb0c3	Bacteria	Planctomycetes	Planctomycetia	Gemmatales	Isosphaeraceae
0bbbbf82cc4d78a69d1c48965e10ea24	Bacteria	Proteobacteria	Alphaproteobacteria	Rickettsiales
0bcd70c79b5fe6943d90f704982688fc	Bacteria	Proteobacteria	Deltaproteobacteria	Myxococcales
0bd03a16be7ea9d9a89d6c5baf277d9e	Bacteria	Chloroflexi	Chloroflexi	Chloroflexales	Chloroflexaceae	Chloronema
0bd0b14686a2d0e01b77570579a028b2	Bacteria	Proteobacteria	Deltaproteobacteria	Bdellovibrionales	Bdellovibrionaceae	Bdellovibrio
0bd43a8919df4121176aae697eeeba07	Bacteria	Chloroflexi	Chloroflexi	[Roseiflexales]
0bde9f58ecd39436bb855fc3ba175db8	Bacteria	Proteobacteria	Deltaproteobacteria	[Entotheonellales]	[Entotheonellaceae]
0bef16eb357aae562b61207ee435adbf	Bacteria	Nitrospirae	Nitrospira	Nitrospirales	Nitrospiraceae	JG37-AG-70
0bf97f8c31681ef8748e78e34e547094	Bacteria	Actinobacteria	Actinobacteria	Actinomycetales	Mycobacteriaceae	Mycobacterium	llatzerense
0bf9dc4686b7367d20918574db726079	Bacteria	Proteobacteria	TA18	CV90
0c00c6ad53d8d5caeafd709762e199d2	Bacteria	Proteobacteria	Deltaproteobacteria	Bdellovibrionales	Bdellovibrionaceae	Bdellovibrio
0c00edb640e737cf49a36fd6475f2656	Bacteria
0c04e95b582ac5f92981c12727f94559	Bacteria	Proteobacteria	Deltaproteobacteria	Bdellovibrionales	Bdellovibrionaceae	Bdellovibrio
0c0a83a115f639eadaf66da1105d7f7b	Bacteria	Planctomycetes	Phycisphaerae	Phycisphaerales
0c0cb684d674ba95fe96f7b628a4f5bf	Bacteria	Proteobacteria	Alphaproteobacteria	Rickettsiales	Rickettsiaceae
0c127a5997425fa99e4be1e7fa9825d3	Bacteria	Proteobacteria
0c156b579e43ddc142adfc70ca0e3dcf	Bacteria	Actinobacteria	Actinobacteria	Actinomycetales	Micromonosporaceae
0c1c57e5a3f9c3ff77eabb85fa9862ec	Bacteria	Tenericutes	Mollicutes	Anaeroplasmatales	Anaeroplasmataceae	Asteroleplasma
0c215c991c90bfe8a2a56b050b1178e7	Bacteria	Armatimonadetes	Armatimonadia	Armatimonadales	Armatimonadaceae
0c26787301e19b08bdfb1f0349e1c563	Bacteria	Verrucomicrobia	[Spartobacteria]	[Chthoniobacterales]	[Chthoniobacteraceae]	DA101
0c28694dff67c362f942de14b10f23cd	Bacteria	Chloroflexi	Ktedonobacteria	Thermogemmatisporales	Thermogemmatisporaceae
0c2dfbdf73e2eae4aef994075726c977	Bacteria
0c369c8afef8322c6af21ffaa0b600cd	Bacteria	Proteobacteria	Betaproteobacteria	Procabacteriales	Procabacteriaceae
0c402d225b6afbda445e133f999421c5	Bacteria	Proteobacteria	Gammaproteobacteria	Pseudomonadales	Pseudomonadaceae
0c452527d29125a5712f1d664beea315	Bacteria	Planctomycetes	Planctomycetia	Pirellulales	Pirellulaceae	A17
0c472b6c93247b98c8f01848e1dc222a	Bacteria	Proteobacteria	Deltaproteobacteria	Bdellovibrionales	Bdellovibrionaceae	Bdellovibrio
0c4759d55ed8c7f30892cfde3290f308	Bacteria
0c4765169fdf244765d1aa160c631b42	Bacteria	Acidobacteria	[Chloracidobacteria]	RB41
0c47b78817a33c476b399ac2945c3aa9	Bacteria	Verrucomicrobia	[Pedosphaerae]	[Pedosphaerales]	Ellin517
0c4a47367993f90ca1055425fea23195	Bacteria	OD1
0c503a174ee01c44a887dcf53810b841	Bacteria	Bacteroidetes	Sphingobacteriia	Sphingobacteriales	Sphingobacteriaceae
0c5350f76f1f51e0e3ac33828d930df4	Bacteria
0c53d3082630e9c2ecad32c6d23c7eb2	Bacteria	Bacteroidetes	Bacteroidia	Bacteroidales
0c5a526e39aec783541ac7f62f4aa01e	Bacteria	Planctomycetes	Planctomycetia	Pirellulales	Pirellulaceae
0c5a96d1590875cb6024ee919827446e	Bacteria	Chlorobi	OPB56
0c6157bc995d8988366f236572187630	Bacteria	Planctomycetes	Planctomycetia	Gemmatales	Gemmataceae
0c647afcc7f9e5a0add43272fd680690	Bacteria	TM7	SC3
0c64ce70457d3c61166d74e023d11490	Bacteria	Proteobacteria	Deltaproteobacteria	Bdellovibrionales	Bdellovibrionaceae	Bdellovibrio
0c673994260f02c4cca27ac8fc102840	Bacteria	Planctomycetes	OM190	agg27
0c6c5732657366b4ddfed2577ffd201c	Bacteria	OD1	SM2F11
0c6c7666cf5234583319f1a13add0be2	Bacteria	OD1	ZB2
0c6fd9f2b1c29acad5a4571ca2f17b8b	Bacteria	WS3	PRR-12	Sediment-1	PRR-10
0c70f03238c11a5248a82602fee0663d	Bacteria	Proteobacteria	Deltaproteobacteria	Myxococcales	OM27
0c7c61be622845eb2cbef41fc4a5fd40	Bacteria	Verrucomicrobia	[Spartobacteria]	[Chthoniobacterales]	[Chthoniobacteraceae]	OR-59
0c7d72998ec4b96fbce7ce4582ee81c1	Bacteria	Proteobacteria	Alphaproteobacteria
0c895c1d0efa4aa99f9ee3963ed7c759	Bacteria	Firmicutes	Clostridia	Clostridiales	Lachnospiraceae
0c8c7e9edfce59c1d581f443ee6af1c0	Bacteria	Proteobacteria	Betaproteobacteria	Burkholderiales	Comamonadaceae
0c9a9f2f82935301b0b7153b01c04c20	Bacteria	Gemmatimonadetes	Gemm-1
0c9edb30710c134a649795603b8e9bec	Bacteria
0cad934eb10baec1a6704d28b8b48189	Bacteria
0cadfb8e1155cbc49906e5bab68ec127	Bacteria	Actinobacteria	Thermoleophilia	Gaiellales	Gaiellaceae
0cb06ba9f96889fad8f0b7bb955db4c6	Bacteria	Proteobacteria
0cb3edee687554831183540726ddc569	Bacteria	Chloroflexi	Chloroflexi	AKIW781
0cb5bdd0f7ceec73e618144b46cf53ab	Bacteria	Proteobacteria	Alphaproteobacteria
0cb5bfe91aeb1e10981eca0a020221af	Bacteria	Proteobacteria	Deltaproteobacteria	Myxococcales
0cba4dcd74b29e4ed8e9aaa30f6e6a6c	Bacteria	Bacteroidetes	Sphingobacteriia	Sphingobacteriales
0cbc0dbc7c2f0b860b2a7b245c44df8a	Bacteria	Proteobacteria	Alphaproteobacteria
0cc349fc96934e0db59c7f71712b8931	Bacteria	Firmicutes	Bacilli	Bacillales	Bacillaceae
0ccbb5119edeed2ca0f434058f0471fc	Bacteria
0cd6852506d0b72205a7bf4e1d1e4e2b	Bacteria	Firmicutes	Clostridia	Clostridiales	Ruminococcaceae	Ruminococcus
0cdd925a73967e2de803e2a53c065769	Bacteria
0cdeaddd044db9fc18213c1a9bdbf965	Bacteria	Actinobacteria	MB-A2-108	0319-7L14
0ce256ca4fc856222d4fae82f02cae0c	Bacteria	Armatimonadetes	Chthonomonadetes	Chthonomonadales
0cf34096671f7507d1eb602f86504d98	Bacteria	Proteobacteria	Gammaproteobacteria	Legionellales
0cf6b7165cea17d5d78b069b36b43649	Bacteria
0d01ecea428246c9dabf62332052da4f	Bacteria	Bacteroidetes	BME43
0d029598072d7429f03613cc92e8736f	Bacteria	Proteobacteria	Deltaproteobacteria	FAC87
0d0f66c9c95cf576cbfa4f896e1366cb	Bacteria	Proteobacteria
0d149284e654776f64aa552bda57d0e3	Bacteria	Proteobacteria	Alphaproteobacteria
0d1f1832afcde2d83d9480e8841e9268	Bacteria	Proteobacteria	Alphaproteobacteria	Rhizobiales
0d2082b22e81342f9751372ca2d22c7a	Bacteria	Planctomycetes	Planctomycetia	Pirellulales	Pirellulaceae
0d2171fe1e2c996525ecd68615ca5274	Bacteria	Proteobacteria	Alphaproteobacteria	BD7-3
0d22760ee9d5d2cb9b243b6a302f485d	Bacteria	Armatimonadetes	0319-6E2
0d23af3bcd2ae22cff134705a4e9a76f	Bacteria	Proteobacteria	Deltaproteobacteria	Syntrophobacterales	Syntrophobacteraceae
0d2cd80fe6462cc9bfd62856324b0df6	Bacteria	Proteobacteria	Deltaproteobacteria	Spirobacillales
0d2f534f01a4306cdd837cc408eee8ea	Bacteria	Planctomycetes	Planctomycetia	Gemmatales	Gemmataceae	Gemmata
0d348b69afe007c1973a2aa3bd493232	Bacteria	OD1
0d3795980570944cd0178d49b6b876cb	Bacteria	Proteobacteria	Alphaproteobacteria	Rickettsiales	mitochondria
0d4013d204cfa581143663798fc2e0da	Bacteria	Acidobacteria
0d4a395ec3cef956a7296b73a66a3ebd	Bacteria	Proteobacteria	Alphaproteobacteria
0d5314eca3814d19e663413639495afd	Bacteria	Verrucomicrobia	Verrucomicrobiae	Verrucomicrobiales	Verrucomicrobiaceae	Prosthecobacter
0d5685c700c0817054e23851f583aec2	Bacteria	Bacteroidetes	[Saprospirae]	[Saprospirales]	Chitinophagaceae
0d67783836f9d2331c251f0892cc9a29	Bacteria	Actinobacteria	Actinobacteria	Actinomycetales	Micromonosporaceae
0d6f9a7b4783aecbb189c3ae27a3ee18	Bacteria	Bacteroidetes	Cytophagia	Cytophagales	Cytophagaceae	Sporocytophaga
0d79a323536b41d3a670d18e9f049c94	Bacteria	Actinobacteria	Actinobacteria	Actinomycetales
0d7d6091c26b46ee6def706bd9749193	Bacteria	Armatimonadetes	OPB50
0d801a8dde5faf3aa6066244e98984dd	Bacteria	Proteobacteria	Alphaproteobacteria	BD7-3
0d8053bd9759a5d42e6b5e64c1b0b050	Bacteria	Proteobacteria	Gammaproteobacteria	Xanthomonadales	Xanthomonadaceae	Pseudoxanthomonas
0d8a93fae2dafb00d83ad55f4f171092	Bacteria
0d9090fb8a0222cce1b5a69ea41718da	Bacteria	Bacteroidetes	[Saprospirae]	[Saprospirales]	Chitinophagaceae
0d9186808c4547462bade37645e344cc	Bacteria	Proteobacteria	Alphaproteobacteria
0dafc7fe66ce9e79dc1c96e0d5bccf6d	Bacteria	Actinobacteria	Coriobacteriia	Coriobacteriales	Coriobacteriaceae	Adlercreutzia
0daffee1c917fd33f5898e078d0bb54f	Bacteria	Actinobacteria	Acidimicrobiia	Acidimicrobiales
0db0a340eccc5117bda7953f0e899ed2	Bacteria	Elusimicrobia	Elusimicrobia	MVP-88
0db17bfcea763c9fae42afd0a69d5393	Bacteria	Proteobacteria	Deltaproteobacteria	Myxococcales	Cystobacteraceae
0db6e60853c1da5de805edaf8b6cb6ac	Bacteria	Planctomycetes	Phycisphaerae	WD2101
0dc42c7cedee96352b9346e87ab5532e	Bacteria	Proteobacteria	Deltaproteobacteria	Myxococcales
0dc4d01dd7a94e524279cd89f9ad5008	Bacteria	Verrucomicrobia
0dcdd30f810c863d58dc5676d564cbc5	Bacteria	OD1	SM2F11
0dce0117866346246f99d67efce8077b	Bacteria	Chloroflexi	SHA-26
0dcf70d47d47d7e18c57b71ace241789	Bacteria	Acidobacteria	Acidobacteria-6	iii1-15
0dd28916fd8f9a3643940b2e57697195	Bacteria	Proteobacteria	Alphaproteobacteria	Rickettsiales	mitochondria
0ddb6a8d59c3597eb7cf2b78860a0e8e	Bacteria	Proteobacteria	Alphaproteobacteria	Rhodospirillales
0ddbbf1271dc1103f3166ee2045e5528	Bacteria	Planctomycetes	Planctomycetia	Pirellulales	Pirellulaceae	A17
0ddc269194434ff8fd9f2c841b87e3f8	Bacteria	Proteobacteria	Alphaproteobacteria	Rickettsiales	Rickettsiaceae
0ddfe759eb9b34bd57e2cfb7b2298a47	Bacteria	Bacteroidetes	Cytophagia	Cytophagales	Cytophagaceae
0dec905f8952dd6e9682163810e40b83	Bacteria	Actinobacteria	Thermoleophilia	Gaiellales	AK1AB1_02E
0df9a7d28351793bd65a8d7ce2269183	Bacteria	Proteobacteria	Deltaproteobacteria	Myxococcales
0e004882222bb65655a88e015b89112d	Bacteria	Proteobacteria	Alphaproteobacteria	Rhizobiales
0e031f77fd5bb996ff01e8fb7c8290af	Bacteria	Firmicutes	Clostridia	Clostridiales	[Mogibacteriaceae]
0e0321ff869e58010c5b451f519e9e81	Bacteria	Chloroflexi	Anaerolineae	CFB-26
0e12b8eff619d4700cc49d6948e5f8d2	Bacteria	Cyanobacteria	4C0d-2	SM1D11
0e1643875d40ca844eb02fbaf5d0810d	Bacteria	Proteobacteria	Alphaproteobacteria	Sphingomonadales	Sphingomonadaceae	Sphingomonas
0e1825b4c8ebe52c3e245b8eae61e390	Bacteria	Proteobacteria	Alphaproteobacteria	Rickettsiales
0e208d3de3ee2e38ccf87d4f24ce5098	Bacteria	Proteobacteria	Alphaproteobacteria	Rhizobiales	Bradyrhizobiaceae
0e230cf21164a39dedb1d7c7028f3afd	Bacteria	Proteobacteria	Alphaproteobacteria	Rhizobiales
0e2d70486a9678afddcdfb7f79f22f6f	Bacteria	Proteobacteria	Gammaproteobacteria	Legionellales
0e2f67b23bcbc657ebaf5b10b0563eb7	Bacteria	Actinobacteria	Acidimicrobiia	Acidimicrobiales
0e313ccc36773243ece2777787d4d964	Bacteria	Proteobacteria	Gammaproteobacteria	Legionellales	Coxiellaceae
0e3190c153a5b033469ddc99f1e50df1	Bacteria	Proteobacteria	Gammaproteobacteria	Legionellales	Coxiellaceae
0e36d7f0bfda5d0957cb2c0078672642	Bacteria	Proteobacteria	Deltaproteobacteria	Myxococcales
0e3bf09a8ad20ae4a6fa1f30d870f972	Bacteria	Chlorobi	SJA-28
0e40a00a8c236518f35325788017b170	Bacteria	Bacteroidetes	Cytophagia	Cytophagales	Cytophagaceae	Leadbetterella
0e4112f95dcf3689d9bb8563819b46dd	Bacteria	Chloroflexi	Ellin6529
0e4720e87815ae34bcf297a74fc7cf15	Bacteria	Firmicutes	Clostridia	Clostridiales	Ruminococcaceae
0e477cd60d08dbadf49f1a1449a80708	Bacteria	OD1	SM2F11
0e491e94bdb4d434f054e756c6d4bff9	Bacteria	Proteobacteria	Deltaproteobacteria	Myxococcales
0e4a64ccf7f943830ede3e16ce1223e5	Bacteria	Firmicutes	Bacilli	Bacillales	Planococcaceae	Kurthia
0e51b9146e10cb324b3ed043327fc809	Bacteria
0e55f3fa6d00df9cd913027d3246a54c	Bacteria	Acidobacteria	Solibacteres	Solibacterales
0e6141e72988fc3380bb70c8863a2114	Bacteria	Elusimicrobia	Elusimicrobia	FAC88
0e6147c26ac5a8807e8811818f84119c	Bacteria	OD1	ZB2
0e636c87b4f931e6c7d6cab871ffbc06	Bacteria	Proteobacteria	Alphaproteobacteria
0e751a630848b51b52f5bcfb28b629bb	Bacteria
0e7ca5c305a3e2083c6ec91d81df7fb6	Bacteria	Planctomycetes	Planctomycetia	Pirellulales	Pirellulaceae
0e7feaa018756a990c00ed2c21b1fe70	Bacteria	Verrucomicrobia	Opitutae	HA64
0e879153837e7a7303b52a2625a1e3dc	Bacteria	Proteobacteria	Alphaproteobacteria
0e89b82fcddc43eb558417936d3c8acd	Bacteria	Armatimonadetes	[Fimbriimonadia]	[Fimbriimonadales]	[Fimbriimonadaceae]	Fimbriimonas
0e9cc2773ae4c657f6363954ca275a1f	Bacteria	Cyanobacteria	ML635J-21
0e9d05e2462ac52daa828e4cbc9ef9e0	Bacteria	Proteobacteria	Alphaproteobacteria	BD7-3
0ea02717970080982d825709f3e908d6	Bacteria	Actinobacteria	Actinobacteria	Actinomycetales	Geodermatophilaceae
0ea13dd14c150caeccb11c0e20393c8a	Bacteria	Proteobacteria	Gammaproteobacteria	Legionellales	Coxiellaceae	Aquicella
0ea2034b23cec1faaaf838abefcb4dfc	Bacteria	Tenericutes	Mollicutes	Anaeroplasmatales	Anaeroplasmataceae	Asteroleplasma
0eaf36cdc1fae6d464eda6bdbcfae94e	Bacteria	Proteobacteria	Deltaproteobacteria	FAC87
0eb12f986583d9ee10f8f56908196567	Bacteria	Proteobacteria	Alphaproteobacteria	Rickettsiales	mitochondria
0eb15f705c133a66887c054b52622292	Bacteria	Proteobacteria	Betaproteobacteria	Burkholderiales	Oxalobacteraceae
0eb9061ddb51e50c8aadf4fd894feb50	Bacteria	Proteobacteria	Deltaproteobacteria	Bdellovibrionales	Bdellovibrionaceae	Bdellovibrio
0ec22f32a8589fcf6046a54e022afa23	Bacteria	OP11	OP11-4
0ec61adc6b0f2dab2b10dd406b1651aa	Bacteria	Proteobacteria	Gammaproteobacteria	Legionellales	Coxiellaceae
0eca37287d339e048ec935542936acba	Bacteria	Firmicutes	Clostridia	Clostridiales	Ruminococcaceae
0ecf3bf577e7759e127ca4b56eaa5f78	Bacteria	FBP
0ed03ec09bc829104759018a31e5f09f	Bacteria	Chloroflexi	Thermomicrobia	JG30-KF-CM45
0ed11bcbbb187518f2ee4ad331021b3e	Bacteria	Acidobacteria	[Chloracidobacteria]	RB41
0ed299bba21a0657ea2203687243b01a	Bacteria	Proteobacteria	Deltaproteobacteria	Myxococcales
0edfaba3410c6f1445288b4f261567eb	Bacteria	Actinobacteria	Actinobacteria	Actinomycetales
0ee12958be69ed99519acd0bdb6ffc67	Bacteria	Planctomycetes	Planctomycetia	Gemmatales	Gemmataceae	Gemmata
0ee5c1f7f45899b20171c475acd0fc48	Bacteria	Planctomycetes	Planctomycetia	Gemmatales	Gemmataceae
0ee907ab674b0367d1863539222e4305	Bacteria	Bacteroidetes	Flavobacteriia	Flavobacteriales	Flavobacteriaceae	Flavobacterium
0ef16d5ccc29b29378333382270dfc84	Bacteria	Actinobacteria	Actinobacteria	Actinomycetales	Actinosynnemataceae	Kibdelosporangium
0ef2691d4f821ed95c951e6f20b60ee9	Bacteria	Planctomycetes	Planctomycetia	Gemmatales	Gemmataceae
0ef93bd71818c3f51d746cc269e16bd3	Bacteria	Acidobacteria	Acidobacteria-6	iii1-15
0efbc34e8bd18ce08daa84e8e4794f18	Bacteria	Proteobacteria	Alphaproteobacteria	Rhodospirillales	Rhodospirillaceae
0f06e76d5550f967ed40aba0b1516fc4	Bacteria	Bacteroidetes	Flavobacteriia	Flavobacteriales	Cryomorphaceae
0f076d45e7a6ee6fe42e8716c7979cc5	Bacteria	Planctomycetes	Planctomycetia	Gemmatales	Gemmataceae	Gemmata
0f07eafacfe092b9319e0d135af3b04b	Bacteria
0f082282b98a1d20e1b68932e9fa2510	Bacteria
0f0e4a85c80336edef6a6e41d1ed6c66	Bacteria	Actinobacteria	Acidimicrobiia	Acidimicrobiales
0f1389ce266171a7c08702ec783a9b0e	Bacteria	Actinobacteria	Acidimicrobiia	Acidimicrobiales
0f13e4f2dc6747061321b54fecab3771	Bacteria	Actinobacteria	Acidimicrobiia	Acidimicrobiales
0f156217ff361de76d4b41c62fdc1341	Bacteria	Planctomycetes	Planctomycetia	Gemmatales	Gemmataceae
0f1ad4cfab265bb6e6553ba607c35a2f	Bacteria	Actinobacteria	Thermoleophilia	Gaiellales	AK1AB1_02E
0f1f52cad1afd2692ffc2578c24c3605	Bacteria	Proteobacteria	Deltaproteobacteria
0f1fb8355283fc02d80723467f90ea5b	Bacteria
0f242216fca6dec68f9573d53b25f256	Bacteria	Proteobacteria
0f286c098532e351289badb5e0daf31f	Bacteria	Planctomycetes	Planctomycetia	Gemmatales	Gemmataceae
0f2bac2ac3891cfae3d564f12fe8fd8c	Bacteria
0f401a8b1a0a16828d052d2e99aa260e	Bacteria	Proteobacteria	TA18	PHOS-HD29
0f428dbb8c608b9c9578173c9896d696	Bacteria	Chloroflexi	Anaerolineae	SBR1031	oc28
0f456bd5d3b8baaba004a4ac88b41b67	Bacteria	Verrucomicrobia	[Pedosphaerae]	[Pedosphaerales]
0f4ceea56e28faaa15d688a86d180a58	Bacteria	Proteobacteria	Deltaproteobacteria	Spirobacillales
0f593ed3bf5eaed55ee2f12a5bf61e09	Bacteria	Proteobacteria
0f663ca7edabdfb1371edbbb58fdaf90	Bacteria	Proteobacteria	TA18	PHOS-HD29
0f6cbff41b83c801ac2b7d4b18ee8d0a	Bacteria	Planctomycetes	Phycisphaerae	WD2101
0f79891a0ea17842621235a7e1d6460a	Bacteria	Proteobacteria	Deltaproteobacteria	Myxococcales	Nannocystaceae	Nannocystis	exedens
0f8eb20c04c78f9b259b186a55903171	Bacteria	Proteobacteria	Alphaproteobacteria	Rhodospirillales	Rhodospirillaceae
0f8f9d796c1b532be5dcb49dc4183b64	Bacteria	Proteobacteria	Deltaproteobacteria	FAC87
0fa0ad59a81127e8af0912161452c520	Bacteria	Proteobacteria	Gammaproteobacteria	Xanthomonadales	Sinobacteraceae
0fa47c94b08eca6617e56c6c3fc0f95d	Bacteria	Planctomycetes	Planctomycetia	Pirellulales	Pirellulaceae
0fa8bb88001acd8eda249abd40699252	Bacteria	FBP
0fa9553207347fbe57b847eccf34d387	Bacteria	Gemmatimonadetes	Gemmatimonadetes
0fb3bf5c84a38de1bae36d35cb410a24	Bacteria	Proteobacteria	Gammaproteobacteria	Enterobacteriales	Enterobacteriaceae
0fbb4ef46ceac6e0b15b57d2cdf9bab1	Bacteria	Proteobacteria	Alphaproteobacteria	Rhodobacterales	Rhodobacteraceae
0fbd5c3c46268b09e4f295eb13a5d242	Bacteria	OD1
0fbf43cb1e0ff0fd5deb414a4a0c8ec1	Bacteria	Chloroflexi	TK10	AKYG885	Dolo_23
0fc6f4a363869e5b09637c4d5cb08e15	Bacteria	Proteobacteria	Alphaproteobacteria	Rickettsiales	Rickettsiaceae
0fcd7db7c58a7ee5550ca1f7b1f7f82b	Bacteria	Proteobacteria	Alphaproteobacteria	Rickettsiales	mitochondria
0fd8f4a550b01b75db8d7c105304980b	Bacteria	OP3	koll11	GIF10	kpj58rc
0fda98ca499581d1b20b17f3c846f4fc	Bacteria	OP11	OP11-4
0fe63c23c8871adcaa23c0b8499745ca	Bacteria
0fe66d586635ddd6a782bdfc75c5b290	Bacteria	Elusimicrobia	Elusimicrobia	FAC88
0fe9523bfd838d96e63cf6fda8fc66b5	Bacteria	OD1
0fed1c18a2837703bd1d77b313f3beb0	Bacteria	Proteobacteria	Gammaproteobacteria	Xanthomonadales	Xanthomonadaceae
0ff6c6a52a1a05c08f877d56462d6447	Bacteria	Actinobacteria	Actinobacteria	Actinomycetales	Micromonosporaceae	Dactylosporangium
0ff8f003fe3b45c33e9fa906449d91ac	Bacteria	Firmicutes	Erysipelotrichi	Erysipelotrichales	Erysipelotrichaceae	RFN20
0ff9d9789cf385fced4e71e33fe37e2e	Bacteria
0ffb0cad7616cdf0170a3991b51676db	Bacteria	Proteobacteria	Alphaproteobacteria	Rhizobiales	Bradyrhizobiaceae	Balneimonas
0ffdb585929cb9ad68be8597594ba38a	Bacteria	Proteobacteria	Gammaproteobacteria	Xanthomonadales	Xanthomonadaceae
1000512	Bacteria	Actinobacteria	Thermoleophilia	Gaiellales	Gaiellaceae
1000654	Bacteria	Bacteroidetes	Sphingobacteriia	Sphingobacteriales	Sphingobacteriaceae
1000876	Bacteria	Actinobacteria	Actinobacteria	Actinomycetales	Nocardioidaceae	Nocardioides
1001013	Bacteria	Proteobacteria	Alphaproteobacteria	BD7-3
100127aa8cdb5991d533af6d1f004b3f	Bacteria	Firmicutes	Clostridia	Clostridiales	Clostridiaceae
1001564	Bacteria	Firmicutes	Bacilli	Bacillales	Paenibacillaceae	Paenibacillus
1001960	Bacteria	Verrucomicrobia	[Pedosphaerae]	[Pedosphaerales]
1002658	Bacteria	Bacteroidetes	[Saprospirae]	[Saprospirales]	Chitinophagaceae
1002f396419fec0db6563b5d21ea1464	Bacteria	Chloroflexi	C0119
100307	Bacteria	Proteobacteria	Gammaproteobacteria	Xanthomonadales	Sinobacteraceae
1003206	Bacteria	Proteobacteria	Alphaproteobacteria	Sphingomonadales	Sphingomonadaceae	Sphingomonas
1003339	Bacteria	Bacteroidetes	Cytophagia	Cytophagales	Cytophagaceae	Spirosoma
1003344	Bacteria	Bacteroidetes	Flavobacteriia	Flavobacteriales	Flavobacteriaceae	Flavobacterium
1003668	Bacteria	Planctomycetes	Phycisphaerae	WD2101
1003894	Bacteria	Bacteroidetes	Cytophagia	Cytophagales
1003e34a4befd538e5ce8215050cfbc8	Bacteria	Proteobacteria	Deltaproteobacteria	Bdellovibrionales	Bdellovibrionaceae	Bdellovibrio
1004148	Bacteria	Armatimonadetes	[Fimbriimonadia]	[Fimbriimonadales]	[Fimbriimonadaceae]	Fimbriimonas
1004415	Bacteria	Proteobacteria	Alphaproteobacteria	Rhodospirillales	Acetobacteraceae
1004427	Bacteria	Proteobacteria	TA18	PHOS-HD29
1005605	Bacteria	Actinobacteria	Actinobacteria	Actinomycetales
1006099	Bacteria	Bacteroidetes	Sphingobacteriia	Sphingobacteriales
1006382	Bacteria	Bacteroidetes	Sphingobacteriia	Sphingobacteriales
1006647	Bacteria	Bacteroidetes	Flavobacteriia	Flavobacteriales	Flavobacteriaceae	Flavobacterium
1007278	Bacteria	Gemmatimonadetes	Gemm-3
100737	Bacteria	Verrucomicrobia	Opitutae	Opitutales	Opitutaceae
1007384	Bacteria	Actinobacteria	Actinobacteria	Actinomycetales	Intrasporangiaceae
1007399	Bacteria	Proteobacteria	Betaproteobacteria	Neisseriales	Neisseriaceae	Neisseria
100791	Bacteria	Proteobacteria	Betaproteobacteria	Burkholderiales	Comamonadaceae
1008207	Bacteria	Proteobacteria	Deltaproteobacteria	Myxococcales
1009254	Bacteria	Actinobacteria	Actinobacteria	Actinomycetales	Streptosporangiaceae	Sphaerisporangium
100933	Bacteria	TM7	SC3
1009419	Bacteria	Bacteroidetes	[Saprospirae]	[Saprospirales]	Chitinophagaceae
1009427	Bacteria	Firmicutes	Clostridia	Clostridiales	Clostridiaceae	Clostridium
1009440	Bacteria	Proteobacteria	Alphaproteobacteria	Caulobacterales	Caulobacteraceae
1009445	Bacteria	Proteobacteria	Deltaproteobacteria	Bdellovibrionales	Bacteriovoracaceae
1009482	Bacteria	Proteobacteria	Gammaproteobacteria	Legionellales	Legionellaceae
1009717	Bacteria	Actinobacteria	Thermoleophilia	Gaiellales	Gaiellaceae
1009763	Bacteria	Planctomycetes	Planctomycetia	Gemmatales	Gemmataceae
1009973	Bacteria	Proteobacteria	Alphaproteobacteria	Sphingomonadales	Sphingomonadaceae	Kaistobacter
100ac9bf87baa9774f4a17b5d0821e33	Bacteria	Proteobacteria	Alphaproteobacteria	BD7-3
100e66ca781af53de8b21727669a6d01	Bacteria	Proteobacteria	Alphaproteobacteria	Rhizobiales
100f6ae49421f87d34f15968e215ffb0	Bacteria	Chloroflexi	Chloroflexi	Herpetosiphonales
101011	Bacteria	Firmicutes	Clostridia	Clostridiales
1010113	Bacteria	Proteobacteria	Gammaproteobacteria	Enterobacteriales	Enterobacteriaceae
1010329	Bacteria	Bacteroidetes	Flavobacteriia	Flavobacteriales	Flavobacteriaceae	Capnocytophaga
1010510	Bacteria	Bacteroidetes	[Saprospirae]	[Saprospirales]	Chitinophagaceae
1010721	Bacteria	Bacteroidetes	Flavobacteriia	Flavobacteriales	[Weeksellaceae]	Chryseobacterium
1011216	Bacteria	Actinobacteria	Acidimicrobiia	Acidimicrobiales	EB1017
1011476	Bacteria	Actinobacteria	Acidimicrobiia	Acidimicrobiales	C111
1011685	Bacteria	Chlorobi	OPB56
1011771	Bacteria	Proteobacteria	Alphaproteobacteria
1011958	Bacteria	Verrucomicrobia	[Spartobacteria]	[Chthoniobacterales]	[Chthoniobacteraceae]
101208	Bacteria	Actinobacteria	Actinobacteria	Actinomycetales	Nocardioidaceae
1012195	Bacteria	Bacteroidetes	[Saprospirae]	[Saprospirales]	Chitinophagaceae	Segetibacter
1012668	Bacteria	Actinobacteria	Acidimicrobiia	Acidimicrobiales	EB1017
1012768	Bacteria	Proteobacteria	Deltaproteobacteria	MIZ46
101293	Bacteria	Bacteroidetes	Flavobacteriia	Flavobacteriales	[Weeksellaceae]	Chryseobacterium
1013060	Bacteria	Actinobacteria	Acidimicrobiia	Acidimicrobiales	EB1017
1013089	Bacteria	Bacteroidetes	Flavobacteriia	Flavobacteriales	Flavobacteriaceae	Flavobacterium
1013464	Bacteria	Proteobacteria	Deltaproteobacteria	Spirobacillales
1013500	Bacteria	Planctomycetes	Planctomycetia	Gemmatales	Gemmataceae	Gemmata
1013589	Bacteria	Bacteroidetes	Cytophagia	Cytophagales	Cytophagaceae	Larkinella
1013739	Bacteria	Cyanobacteria	Nostocophycideae	Nostocales	Nostocaceae
1013954	Bacteria	Bacteroidetes	[Saprospirae]	[Saprospirales]	Chitinophagaceae
1013f9bfcb42b6341813f5995887bb5f	Bacteria
1014707	Bacteria	Proteobacteria	Alphaproteobacteria	Rickettsiales	Rickettsiaceae
1014728	Bacteria	Bacteroidetes	Sphingobacteriia	Sphingobacteriales	Sphingobacteriaceae
1015017	Bacteria	Proteobacteria	Deltaproteobacteria	Myxococcales	Nannocystaceae	Nannocystis	exedens
1015143	Bacteria	Firmicutes	Bacilli	Gemellales	Gemellaceae
1015227	Bacteria	Actinobacteria	Actinobacteria	Actinomycetales	Nocardioidaceae
101542	Bacteria	Proteobacteria	Alphaproteobacteria	Rhizobiales	Hyphomicrobiaceae	Rhodoplanes
1015470	Bacteria	Firmicutes	Bacilli	Bacillales	Paenibacillaceae
1016118	Bacteria	Proteobacteria	Deltaproteobacteria	Myxococcales
1017063	Bacteria	Proteobacteria	Deltaproteobacteria	Myxococcales	Polyangiaceae
1017844	Bacteria	Bacteroidetes	Cytophagia	Cytophagales	Cytophagaceae	Spirosoma
1018260	Bacteria	Proteobacteria	Deltaproteobacteria	Bdellovibrionales	Bacteriovoracaceae
1018cc17d07be4669788891c9c10f36b	Bacteria	Planctomycetes	Planctomycetia	Pirellulales	Pirellulaceae	Pirellula
1019326	Bacteria	WS3	PRR-12	Sediment-1	PRR-10
1019914	Bacteria	Bacteroidetes	Cytophagia	Cytophagales	Cytophagaceae
101bdbd5b553703ef407688b056ea123	Bacteria	Proteobacteria	Alphaproteobacteria
102024	Bacteria	Verrucomicrobia	[Pedosphaerae]	[Pedosphaerales]	Ellin515
1020262	Bacteria	Bacteroidetes	[Saprospirae]	[Saprospirales]	Chitinophagaceae
1021365	Bacteria	Armatimonadetes	Chthonomonadetes	SJA-22
102183	Bacteria	Proteobacteria	Alphaproteobacteria
1021984	Bacteria	Proteobacteria	Deltaproteobacteria	Myxococcales
102237	Archaea	Crenarchaeota	Thaumarchaeota	Nitrososphaerales	Nitrososphaeraceae	Candidatus Nitrososphaera
1022489	Bacteria	Proteobacteria	Deltaproteobacteria	MIZ46
1022659	Bacteria	Actinobacteria	Acidimicrobiia	Acidimicrobiales	EB1017
1022861	Bacteria	Actinobacteria	Thermoleophilia	Gaiellales	Gaiellaceae
1023159	Bacteria	Bacteroidetes	Cytophagia	Cytophagales	Cytophagaceae	Spirosoma
1023165	Bacteria	Verrucomicrobia	[Pedosphaerae]	[Pedosphaerales]
1023267	Bacteria	Proteobacteria	Deltaproteobacteria	Myxococcales	Nannocystaceae	Nannocystis
1023338	Bacteria	Planctomycetes	Phycisphaerae	WD2101
102348	Bacteria	Proteobacteria	Alphaproteobacteria	Rhodospirillales	Acetobacteraceae
1023806	Bacteria	Bacteroidetes	Flavobacteriia	Flavobacteriales	Cryomorphaceae	Fluviicola
1024056	Bacteria	Proteobacteria	Alphaproteobacteria
1024188	Bacteria	Proteobacteria	Alphaproteobacteria	Sphingomonadales	Sphingomonadaceae	Sphingomonas	wittichii
1024572	Bacteria	Actinobacteria	Acidimicrobiia	Acidimicrobiales
1024739	Bacteria	Actinobacteria	Acidimicrobiia	Acidimicrobiales	C111
1024743	Bacteria	Proteobacteria	Alphaproteobacteria	Sphingomonadales	Sphingomonadaceae	Sphingomonas
1025153	Bacteria	Bacteroidetes	Sphingobacteriia	Sphingobacteriales
1025313	Bacteria	Verrucomicrobia	[Spartobacteria]	[Chthoniobacterales]	[Chthoniobacteraceae]
1025830	Bacteria	Proteobacteria	Deltaproteobacteria	Myxococcales
1025949	Bacteria	Proteobacteria	Alphaproteobacteria	Rhizobiales
1026231	Bacteria	Verrucomicrobia	Verrucomicrobiae	Verrucomicrobiales	Verrucomicrobiaceae
1026261	Bacteria	Proteobacteria	Deltaproteobacteria	Myxococcales	Haliangiaceae
1027400	Bacteria	Actinobacteria	Acidimicrobiia	Acidimicrobiales	EB1017
1027418	Bacteria	Proteobacteria	Alphaproteobacteria	Sphingomonadales	Erythrobacteraceae
102743	Bacteria	Planctomycetes	C6	MVS-107
102764	Bacteria	Proteobacteria	Alphaproteobacteria	Rhizobiales	Methylobacteriaceae
1027943	Bacteria	Bacteroidetes	Cytophagia	Cytophagales	Cytophagaceae	Hymenobacter
1028297	Bacteria	Verrucomicrobia	[Spartobacteria]	[Chthoniobacterales]	[Chthoniobacteraceae]	Ellin506
102864	Bacteria	Proteobacteria	Betaproteobacteria
1028706	Bacteria	Verrucomicrobia	[Pedosphaerae]	[Pedosphaerales]	Ellin515
1028953	Bacteria	Verrucomicrobia	Verrucomicrobiae	Verrucomicrobiales	Verrucomicrobiaceae	Luteolibacter
1029334	Bacteria	Bacteroidetes	[Saprospirae]	[Saprospirales]	Chitinophagaceae	Segetibacter
1029421	Bacteria	Bacteroidetes	[Saprospirae]	[Saprospirales]	Chitinophagaceae
102966fd5d464ad7e881a3ccf5a3fd7c	Bacteria	Proteobacteria	Alphaproteobacteria	Rhizobiales	Hyphomicrobiaceae	Hyphomicrobium	sulfonivorans
1029858	Bacteria	Planctomycetes	Planctomycetia	Gemmatales	Gemmataceae	Gemmata
1030247	Bacteria	Bacteroidetes	[Saprospirae]	[Saprospirales]	Chitinophagaceae	Segetibacter
1030519	Bacteria	Actinobacteria	Actinobacteria	Actinomycetales	Nocardioidaceae
1030770	Bacteria	Tenericutes	Mollicutes	RF39
103209	Bacteria	Bacteroidetes	Bacteroidia	Bacteroidales	Prevotellaceae	Prevotella
103211	Bacteria	Acidobacteria	[Chloracidobacteria]	RB41	Ellin6075
103229	Bacteria	Bacteroidetes	Flavobacteriia	Flavobacteriales	Cryomorphaceae	Fluviicola
1032653	Bacteria	Actinobacteria	Thermoleophilia	Solirubrobacterales	Solirubrobacteraceae
1032692	Bacteria	Bacteroidetes	Sphingobacteriia	Sphingobacteriales
1033018	Bacteria	Proteobacteria	Betaproteobacteria	Burkholderiales	Oxalobacteraceae
1033178	Bacteria	Gemmatimonadetes	Gemm-3
103366	Bacteria	BRC1	PRR-11
103410	Bacteria	Proteobacteria	Alphaproteobacteria	Rhizobiales	Rhizobiaceae	Rhizobium
103478	Bacteria	Actinobacteria	Thermoleophilia	Gaiellales	Gaiellaceae
1034839	Bacteria	Proteobacteria	Alphaproteobacteria	Rhodospirillales	Acetobacteraceae	Roseococcus
1034d77721643b71396fcf191e389bb4	Bacteria	OD1
1035283	Bacteria	Bacteroidetes	Bacteroidia	Bacteroidales
103580	Bacteria	Acidobacteria	Solibacteres	Solibacterales
103628	Bacteria	Actinobacteria	Actinobacteria	Actinomycetales	Microbacteriaceae	Microbacterium
1037032	Bacteria	Acidobacteria	[Chloracidobacteria]	RB41	Ellin6075
1037111	Bacteria	Bacteroidetes	[Saprospirae]	[Saprospirales]	Chitinophagaceae	Flavisolibacter
1037256	Bacteria	Actinobacteria	Thermoleophilia	Gaiellales	Gaiellaceae
1037355	Bacteria	Actinobacteria	Actinobacteria	Actinomycetales	Streptomycetaceae	Streptomyces	mirabilis
103743	Bacteria	Proteobacteria	Betaproteobacteria	Methylophilales	Methylophilaceae	Methylovorus	glucosotrophus
1038865	Bacteria	Bacteroidetes	Sphingobacteriia	Sphingobacteriales	Sphingobacteriaceae
1038987	Bacteria	Bacteroidetes	[Saprospirae]	[Saprospirales]	Chitinophagaceae	Flavisolibacter
1039092	Bacteria	Bacteroidetes	Flavobacteriia	Flavobacteriales	[Weeksellaceae]	Chryseobacterium
1039546	Bacteria	Actinobacteria	Acidimicrobiia	Acidimicrobiales
103975	Archaea	Euryarchaeota	Methanobacteria	Methanobacteriales	Methanobacteriaceae	Methanobrevibacter
103c0ba5dfcc4c7ee99941ab572d64fa	Bacteria	FBP
1040091	Bacteria	Actinobacteria	Actinobacteria	Actinomycetales
104014	Bacteria	Actinobacteria	Actinobacteria	Actinomycetales	Cellulomonadaceae
1040237	Bacteria	Bacteroidetes	[Saprospirae]	[Saprospirales]	Chitinophagaceae
1040325	Bacteria	Proteobacteria	Alphaproteobacteria	Rhizobiales	Methylobacteriaceae
1040631	Bacteria	Proteobacteria	Deltaproteobacteria	Syntrophobacterales	Syntrophobacteraceae
1040796	Bacteria	WPS-2
1040827	Bacteria	Acidobacteria	Acidobacteria-6	iii1-15
1040f709b176b946fdf576d55c86dc04	Bacteria
104144	Bacteria	Firmicutes	Clostridia	Clostridiales	Ruminococcaceae
104176	Bacteria	Proteobacteria	Alphaproteobacteria	Rhodobacterales	Rhodobacteraceae	Anaerospora
104181	Bacteria	Bacteroidetes	[Saprospirae]	[Saprospirales]	Chitinophagaceae
104216	Bacteria	Verrucomicrobia	[Spartobacteria]	[Chthoniobacterales]	[Chthoniobacteraceae]	DA101
104220	Bacteria	OD1
1042351	Bacteria	Nitrospirae	Nitrospira	Nitrospirales	0319-6A21
1042401	Bacteria	Bacteroidetes	[Saprospirae]	[Saprospirales]	Chitinophagaceae	Sediminibacterium
1042479	Bacteria	Bacteroidetes	Bacteroidia	Bacteroidales	Prevotellaceae	Prevotella	melaninogenica
1042519	Bacteria	Bacteroidetes	Cytophagia	Cytophagales	Cytophagaceae
104265	Bacteria	Actinobacteria	Actinobacteria	Actinomycetales
1042671	Bacteria	Bacteroidetes	[Saprospirae]	[Saprospirales]	Chitinophagaceae
1042683	Bacteria	Proteobacteria	Deltaproteobacteria	Myxococcales	Haliangiaceae
104272	Bacteria	Firmicutes	Clostridia	Clostridiales	[Mogibacteriaceae]
104281	Bacteria	Proteobacteria	Betaproteobacteria	Burkholderiales	Comamonadaceae
104310	Bacteria	Actinobacteria	Actinobacteria	Actinomycetales	Frankiaceae
1043461	Bacteria	Proteobacteria	Alphaproteobacteria	Rhizobiales
1043652	Bacteria	Actinobacteria	Actinobacteria	Actinomycetales	Nocardioidaceae
1043812	Bacteria	Actinobacteria	Actinobacteria	Actinomycetales
1044235	Bacteria	Proteobacteria	Alphaproteobacteria	Caulobacterales	Caulobacteraceae
1044319	Bacteria	Bacteroidetes	[Saprospirae]	[Saprospirales]	Chitinophagaceae
1044436	Bacteria	Proteobacteria	Deltaproteobacteria	Syntrophobacterales	Syntrophobacteraceae
1044581	Bacteria	Actinobacteria	Thermoleophilia	Solirubrobacterales
1044938	Bacteria	Gemmatimonadetes	Gemmatimonadetes	Gemmatimonadales	Gemmatimonadaceae	Gemmatimonas
1045520	Bacteria	Bacteroidetes	Flavobacteriia	Flavobacteriales	Flavobacteriaceae	Flavobacterium	frigidarium
1045797	Bacteria	Actinobacteria	Actinobacteria	Actinomycetales	Microbacteriaceae	Microbacterium
1046117	Bacteria	Planctomycetes	Planctomycetia	Planctomycetales	Planctomycetaceae	Planctomyces
104612	Bacteria	Proteobacteria	Betaproteobacteria	Rhodocyclales	Rhodocyclaceae	Uliginosibacterium
104624	Bacteria	Proteobacteria	Deltaproteobacteria	Myxococcales
1046254	Bacteria	Bacteroidetes	Cytophagia	Cytophagales	Cytophagaceae	Spirosoma
1046395	Bacteria	Actinobacteria	Thermoleophilia	Solirubrobacterales	Patulibacteraceae
1046397	Bacteria	Bacteroidetes	Flavobacteriia	Flavobacteriales	Cryomorphaceae	Fluviicola
104646	Bacteria	Proteobacteria	Alphaproteobacteria	Caulobacterales	Caulobacteraceae	Phenylobacterium
1046488	Bacteria	Proteobacteria	Alphaproteobacteria	Rhizobiales
1046664	Bacteria	Actinobacteria	Acidimicrobiia	Acidimicrobiales
104677	Archaea	Crenarchaeota	Thaumarchaeota	Nitrososphaerales	Nitrososphaeraceae	Candidatus Nitrososphaera
1046774	Bacteria	Bacteroidetes	Flavobacteriia	Flavobacteriales	Flavobacteriaceae	Flavobacterium
1047041	Bacteria	Actinobacteria	Actinobacteria	Actinomycetales	Corynebacteriaceae	Corynebacterium
1047298	Bacteria	Proteobacteria	Gammaproteobacteria	Legionellales	Coxiellaceae
1047652	Bacteria	Bacteroidetes	[Saprospirae]	[Saprospirales]	Chitinophagaceae
1048194	Bacteria	Actinobacteria	Actinobacteria	Actinomycetales	Pseudonocardiaceae	Actinomycetospora
1048497	Bacteria	Proteobacteria	Alphaproteobacteria	Sphingomonadales	Sphingomonadaceae	Sphingomonas	wittichii
1048605	Bacteria	Proteobacteria	Alphaproteobacteria	Sphingomonadales	Sphingomonadaceae	Sphingobium
1048701	Bacteria	Bacteroidetes	Sphingobacteriia	Sphingobacteriales	Sphingobacteriaceae	Pedobacter
1048870	Bacteria	Bacteroidetes	[Saprospirae]	[Saprospirales]	Chitinophagaceae
1049393	Bacteria	Verrucomicrobia	[Spartobacteria]	[Chthoniobacterales]	[Chthoniobacteraceae]	Chthoniobacter
1049750	Bacteria	Proteobacteria	Alphaproteobacteria	Caulobacterales	Caulobacteraceae
1049927	Bacteria	Bacteroidetes	Sphingobacteriia	Sphingobacteriales
104996	Bacteria	Proteobacteria	Alphaproteobacteria	Rhodospirillales	Rhodospirillaceae	Azospirillum
104cbbca45487b12ef0d92d54b8e8da3	Bacteria	WS3	PRR-12	Sediment-1	PRR-10
104ea1722ffb0702025d54a0c2639ffd	Bacteria	Acidobacteria	Acidobacteria-6	iii1-15
105008	Bacteria	Proteobacteria	Gammaproteobacteria	Alteromonadales	211ds20
1050650	Bacteria	Fibrobacteres	Fibrobacteria	258ds10
1050747	Bacteria	Verrucomicrobia	[Spartobacteria]	[Chthoniobacterales]	[Chthoniobacteraceae]	Candidatus Xiphinematobacter
1051041	Bacteria	Firmicutes	Clostridia
105108	Bacteria	Firmicutes	Clostridia	Clostridiales
105109	Bacteria	Firmicutes	Clostridia	Clostridiales
105132	Bacteria	Proteobacteria	Betaproteobacteria	Methylophilales	Methylophilaceae	Methylotenera	mobilis
1051469	Bacteria	Planctomycetes	Planctomycetia	Pirellulales	Pirellulaceae
1051517	Bacteria	Firmicutes	Bacilli	Bacillales	Bacillaceae	Bacillus	foraminis
1051607	Bacteria	Proteobacteria	Alphaproteobacteria	Caulobacterales	Caulobacteraceae
1051693	Bacteria	Acidobacteria	Acidobacteria-6	iii1-15
105173	Bacteria	Firmicutes	Bacilli	Bacillales	Planococcaceae
105210	Bacteria	Actinobacteria	Actinobacteria	Actinomycetales	Microbacteriaceae	Agromyces	mediolanus
105215	Bacteria	Planctomycetes	Planctomycetia	Planctomycetales	Planctomycetaceae	Planctomyces
1052235	Bacteria	Proteobacteria	Deltaproteobacteria	Myxococcales	Haliangiaceae
105239	Bacteria	Proteobacteria	Deltaproteobacteria	Myxococcales	Haliangiaceae
1052435	Bacteria	Bacteroidetes	[Saprospirae]	[Saprospirales]	Chitinophagaceae
1052559	Bacteria	Proteobacteria	Alphaproteobacteria	Sphingomonadales	Sphingomonadaceae
1053100	Bacteria	Proteobacteria	Deltaproteobacteria	Bdellovibrionales	Bdellovibrionaceae	Bdellovibrio
1053194	Bacteria	Proteobacteria	Gammaproteobacteria	Xanthomonadales	Sinobacteraceae
1053438	Bacteria	Bacteroidetes	Flavobacteriia	Flavobacteriales	Flavobacteriaceae	Flavobacterium
1053703	Bacteria	Bacteroidetes	Sphingobacteriia	Sphingobacteriales	Sphingobacteriaceae	Pedobacter
1053775	Bacteria	Proteobacteria	Alphaproteobacteria	Rhizobiales	Hyphomicrobiaceae	Devosia
105434	Bacteria	Firmicutes	Clostridia	Clostridiales	Lachnospiraceae	Coprococcus
105453	Bacteria	Acidobacteria	Solibacteres	Solibacterales
1054879	Bacteria	Actinobacteria	Thermoleophilia	Gaiellales	Gaiellaceae
1054903	Bacteria	Proteobacteria	Gammaproteobacteria	Legionellales	Coxiellaceae
105504	Bacteria	Bacteroidetes	[Saprospirae]	[Saprospirales]	Chitinophagaceae
1055291	Bacteria	Bacteroidetes	Sphingobacteriia	Sphingobacteriales	Sphingobacteriaceae
105561	Bacteria	Proteobacteria	Deltaproteobacteria	Bdellovibrionales	Bdellovibrionaceae	Bdellovibrio
1056445	Bacteria	Actinobacteria	Actinobacteria	Actinomycetales	Kineosporiaceae
1056577	Bacteria	Bacteroidetes	Flavobacteriia	Flavobacteriales	Cryomorphaceae	Fluviicola
1056816	Bacteria	Firmicutes	Clostridia	Clostridiales	Dehalobacteriaceae	Dehalobacterium
105699	Bacteria	Proteobacteria	Gammaproteobacteria	Xanthomonadales	Xanthomonadaceae
1057116	Bacteria	Bacteroidetes	Cytophagia	Cytophagales	Cytophagaceae	Hymenobacter
1057e21c0694bdbca9225d9e15134f5d	Bacteria	Proteobacteria	Deltaproteobacteria	Myxococcales
1058276	Bacteria	Bacteroidetes	Flavobacteriia	Flavobacteriales	Flavobacteriaceae	Flavobacterium
105839	Bacteria	Gemmatimonadetes	Gemmatimonadetes
105849	Bacteria	Proteobacteria	Alphaproteobacteria	Rhodospirillales	Rhodospirillaceae
1058761	Bacteria	Proteobacteria	Deltaproteobacteria	MIZ46
1058844	Bacteria	Proteobacteria	Alphaproteobacteria	Sphingomonadales	Sphingomonadaceae	Sphingopyxis	alaskensis
1059509	Bacteria	Bacteroidetes	Flavobacteriia	Flavobacteriales	Flavobacteriaceae	Flavobacterium
10596	Bacteria	Proteobacteria	Deltaproteobacteria	Myxococcales	Myxococcaceae
105964	Bacteria	Firmicutes	Clostridia	Clostridiales	Ruminococcaceae	Ruminococcus	flavefaciens
1059652	Bacteria	Verrucomicrobia	[Pedosphaerae]	[Pedosphaerales]	Ellin517
1059762	Bacteria	Proteobacteria	Gammaproteobacteria	Xanthomonadales	Sinobacteraceae
1059857	Bacteria	Armatimonadetes	Armatimonadia	Armatimonadales	Armatimonadaceae
1059885	Bacteria	Bacteroidetes	Cytophagia	Cytophagales	Cytophagaceae	Sporocytophaga
105e5b89027da5b065cb0cc689bebb94	Bacteria	Planctomycetes
105f96a76dfe1f9e808968c75430096d	Bacteria	Proteobacteria	Deltaproteobacteria
106019	Bacteria	Bacteroidetes	Flavobacteriia	Flavobacteriales	[Weeksellaceae]	Chryseobacterium
1060234	Bacteria	Proteobacteria	Betaproteobacteria	Burkholderiales	Alcaligenaceae
1060353	Bacteria	Actinobacteria	Thermoleophilia	Solirubrobacterales
1060517	Bacteria	Proteobacteria	Betaproteobacteria	Burkholderiales	Oxalobacteraceae	Janthinobacterium
1060549	Bacteria	Fibrobacteres	Fibrobacteria	258ds10
1061059	Bacteria	FBP
1061145	Bacteria	Proteobacteria	Alphaproteobacteria	Rhizobiales	Beijerinckiaceae
106143801bb9f90d56bfe13e314875ff	Bacteria	Proteobacteria	Alphaproteobacteria	Sphingomonadales
1061642	Bacteria	Planctomycetes	Planctomycetia	Gemmatales	Gemmataceae	Gemmata
1061691	Bacteria	Proteobacteria	Alphaproteobacteria	Rickettsiales
1061713	Bacteria	FBP
106178	Bacteria	Verrucomicrobia	Verrucomicrobiae	Verrucomicrobiales	Verrucomicrobiaceae
1061947	Bacteria	Proteobacteria	Gammaproteobacteria	Legionellales	Coxiellaceae
1062012	Bacteria	Armatimonadetes	OPB50
1062318	Bacteria	Bacteroidetes	Flavobacteriia	Flavobacteriales	Flavobacteriaceae	Flavobacterium
106252	Bacteria	Proteobacteria	Betaproteobacteria	Burkholderiales	Comamonadaceae
1062748	Bacteria	Actinobacteria	Actinobacteria	Actinomycetales	Mycobacteriaceae	Mycobacterium
1062936	Bacteria	Actinobacteria	Acidimicrobiia	Acidimicrobiales
1062966	Bacteria	Actinobacteria	Thermoleophilia	Gaiellales	Gaiellaceae
106297	Bacteria	Chloroflexi	TK10	B07_WMSP1
1063088	Bacteria	Proteobacteria	Deltaproteobacteria	Myxococcales
1063098	Bacteria	Armatimonadetes	Chthonomonadetes	SJA-22
106310	Bacteria	Proteobacteria	Betaproteobacteria	Burkholderiales	Oxalobacteraceae
1063225	Bacteria	Armatimonadetes	SJA-176	RB046
1063682	Bacteria	Acidobacteria	Acidobacteriia	Acidobacteriales	Acidobacteriaceae	Granulicella	paludicola
1064235	Bacteria	Planctomycetes	Planctomycetia	Planctomycetales	Planctomycetaceae	Planctomyces
1064392	Bacteria	Proteobacteria	Gammaproteobacteria	Legionellales	Coxiellaceae	Rickettsiella
1064410	Bacteria	Bacteroidetes	[Saprospirae]	[Saprospirales]	Chitinophagaceae
1064541	Bacteria	Acidobacteria	Solibacteres	Solibacterales
1064764	Bacteria	Firmicutes	Bacilli	Bacillales	Paenibacillaceae	Paenibacillus
1064852	Bacteria	Bacteroidetes	Flavobacteriia	Flavobacteriales	Flavobacteriaceae	Flavobacterium	succinicans
1065051	Bacteria	Actinobacteria	Thermoleophilia	Solirubrobacterales
1065350	Bacteria	Bacteroidetes	Sphingobacteriia	Sphingobacteriales
106543	Bacteria	Proteobacteria	Alphaproteobacteria	Rhizobiales	Bradyrhizobiaceae	Balneimonas
1065569	Bacteria	Firmicutes	Bacilli	Lactobacillales	Aerococcaceae	Abiotrophia
1065585	Bacteria	Armatimonadetes	[Fimbriimonadia]	[Fimbriimonadales]	[Fimbriimonadaceae]
106562	Bacteria	OD1	ZB2
1065974	Bacteria	Firmicutes	Bacilli	Lactobacillales	Enterococcaceae	Vagococcus
1066559	Bacteria	Proteobacteria	Deltaproteobacteria	Myxococcales
1066569	Bacteria	Acidobacteria	Sva0725	Sva0725
1066664	Bacteria	Armatimonadetes	0319-6E2
1066717	Bacteria	Gemmatimonadetes	Gemmatimonadetes
1067178	Bacteria	Bacteroidetes	Cytophagia	Cytophagales	Cytophagaceae	Spirosoma
1067268	Bacteria	Actinobacteria	Thermoleophilia	Solirubrobacterales
106732	Bacteria	Proteobacteria	Alphaproteobacteria	Rhizobiales	Methylocystaceae
1067451	Bacteria	Bacteroidetes	Flavobacteriia	Flavobacteriales	Flavobacteriaceae	Flavobacterium
1068051	Bacteria	Proteobacteria	Deltaproteobacteria	Bdellovibrionales	Bdellovibrionaceae	Bdellovibrio
1068111	Bacteria	Proteobacteria	Alphaproteobacteria	BD7-3
1068155	Bacteria	Bacteroidetes	[Saprospirae]	[Saprospirales]	Chitinophagaceae
1068363	Bacteria	Armatimonadetes	[Fimbriimonadia]	[Fimbriimonadales]	[Fimbriimonadaceae]	Fimbriimonas
106838	Bacteria	Proteobacteria	Alphaproteobacteria	Rhizobiales	Hyphomicrobiaceae	Hyphomicrobium
1068470	Bacteria	Bacteroidetes	Sphingobacteriia	Sphingobacteriales	Sphingobacteriaceae	Pedobacter
1068562	Bacteria	Proteobacteria	Alphaproteobacteria	Sphingomonadales	Sphingomonadaceae	Sphingomonas
106874	Bacteria	Actinobacteria	Thermoleophilia	Solirubrobacterales
1068847	Bacteria	Bacteroidetes	[Saprospirae]	[Saprospirales]	Chitinophagaceae
1068902	Bacteria	Actinobacteria	Actinobacteria	Actinomycetales	Nocardioidaceae	Aeromicrobium
1068936	Bacteria	Actinobacteria	Acidimicrobiia	Acidimicrobiales
1069076	Bacteria	Bacteroidetes	Cytophagia	Cytophagales	Cytophagaceae	Adhaeribacter
1069213	Bacteria	Bacteroidetes	[Saprospirae]	[Saprospirales]	Chitinophagaceae
1069370	Bacteria	Bacteroidetes	[Saprospirae]	[Saprospirales]	Chitinophagaceae
1069413	Bacteria	Bacteroidetes	Flavobacteriia	Flavobacteriales	Flavobacteriaceae	Flavobacterium
1069478	Bacteria	Armatimonadetes	0319-6E2
10708	Bacteria	Proteobacteria	Deltaproteobacteria	Desulfuromonadales	Geobacteraceae	Geobacter
1071316	Bacteria	Bacteroidetes	[Saprospirae]	[Saprospirales]	Chitinophagaceae	Flavisolibacter
1071513	Bacteria	Actinobacteria	Actinobacteria	Actinomycetales	Nocardioidaceae
1071596	Bacteria	Proteobacteria	Alphaproteobacteria	Rhizobiales	Hyphomicrobiaceae	Rhodoplanes
107187	Bacteria	Actinobacteria	Acidimicrobiia	Acidimicrobiales
1072157	Bacteria	Planctomycetes	Planctomycetia	Gemmatales	Isosphaeraceae
107234	Archaea	Crenarchaeota	Thaumarchaeota	Nitrososphaerales	Nitrososphaeraceae	Candidatus Nitrososphaera	SCA1145
1072424	Bacteria	Actinobacteria	Actinobacteria	Actinomycetales	Nocardioidaceae	Friedmanniella
1072513	Bacteria	Proteobacteria	Alphaproteobacteria	Rhizobiales	Aurantimonadaceae
1072562	Bacteria	Bacteroidetes	[Saprospirae]	[Saprospirales]	Chitinophagaceae
1072673	Bacteria	Bacteroidetes	Flavobacteriia	Flavobacteriales	Flavobacteriaceae	Flavobacterium
1072784	Bacteria	Actinobacteria	Actinobacteria	Actinomycetales	Microbacteriaceae
1072801	Bacteria	Actinobacteria	Actinobacteria	Actinomycetales	Nakamurellaceae
1072934	Bacteria	Proteobacteria	Alphaproteobacteria	Rhodospirillales	Acetobacteraceae
107306b9edee62b9a11c6ec1fd660c2e	Bacteria	Proteobacteria	Alphaproteobacteria	Rickettsiales
1073359	Bacteria	Bacteroidetes	[Saprospirae]	[Saprospirales]	Chitinophagaceae	Flavisolibacter
107349	Bacteria	Proteobacteria	Betaproteobacteria	Burkholderiales	Burkholderiaceae
1073608	Bacteria	Cyanobacteria	ML635J-21
107387b94b5e4915868d6b2f0d95e100	Bacteria	Proteobacteria	Gammaproteobacteria	Legionellales	Coxiellaceae
1074016	Bacteria	Proteobacteria	Betaproteobacteria	Burkholderiales	Oxalobacteraceae	Janthinobacterium
107418	Bacteria	Chlorobi	OPB56
107428	Bacteria	Verrucomicrobia	[Pedosphaerae]	[Pedosphaerales]
1074356	Bacteria	Bacteroidetes	[Saprospirae]	[Saprospirales]	Chitinophagaceae
107450	Bacteria	Firmicutes	Clostridia	Clostridiales	Ruminococcaceae
1074721f5bcd144a20156ce6e9d96942	Bacteria	Proteobacteria	Gammaproteobacteria	Legionellales	Coxiellaceae
107484	Bacteria	Bacteroidetes	Flavobacteriia	Flavobacteriales	Flavobacteriaceae	Flavobacterium
1075054	Bacteria	Bacteroidetes	Cytophagia	Cytophagales	Cytophagaceae	Larkinella
107523	Bacteria	Proteobacteria	Betaproteobacteria	Burkholderiales	Comamonadaceae
107529	Bacteria	Bacteroidetes	Sphingobacteriia	Sphingobacteriales	Sphingobacteriaceae	Pedobacter
1075351	Bacteria	Gemmatimonadetes	Gemm-5
1076279	Bacteria	Bacteroidetes	Cytophagia	Cytophagales	Cytophagaceae	Spirosoma
1076405	Bacteria	Bacteroidetes	[Saprospirae]	[Saprospirales]	Chitinophagaceae
107652	Bacteria	Firmicutes	Bacilli	Bacillales	Bacillaceae
1076759	Bacteria	Proteobacteria	Alphaproteobacteria	Rhodospirillales	Acetobacteraceae	Roseococcus
1077190	Bacteria	Verrucomicrobia	Opitutae	Opitutales	Opitutaceae
1077496	Bacteria	Bacteroidetes	Cytophagia	Cytophagales	Cytophagaceae	Leadbetterella
1077505	Bacteria	Bacteroidetes	[Saprospirae]	[Saprospirales]	Chitinophagaceae
1078167	Bacteria	Bacteroidetes	Flavobacteriia	Flavobacteriales	Flavobacteriaceae	Flavobacterium
1078375	Bacteria	Gemmatimonadetes	Gemm-3
10787a7554c3aa0bbb5151a28418681b	Bacteria	Proteobacteria	Alphaproteobacteria
1078808	Bacteria	Tenericutes	Mollicutes	Anaeroplasmatales	Anaeroplasmataceae	Asteroleplasma
1078982	Bacteria	Bacteroidetes	[Saprospirae]	[Saprospirales]	Chitinophagaceae
1079393	Bacteria	Actinobacteria	Thermoleophilia	Solirubrobacterales
1079792	Bacteria	Planctomycetes	Planctomycetia	Gemmatales	Gemmataceae
107cb7d626d83db76f8bedf04bbb7e26	Bacteria	Proteobacteria	Alphaproteobacteria	Rickettsiales	mitochondria
107daf72a47d30857676bbca87bb7a36	Bacteria	Verrucomicrobia	Verrucomicrobiae	Verrucomicrobiales	Verrucomicrobiaceae
107e5f9697ccfeffa26941630b8ad146	Bacteria
108003	Bacteria	Cyanobacteria	Nostocophycideae	Nostocales	Nostocaceae	Nostoc	ellipsosporum
1081178	Bacteria	Actinobacteria	Thermoleophilia	Solirubrobacterales	Conexibacteraceae
1081222	Bacteria	Firmicutes	Bacilli	Bacillales	Paenibacillaceae	Paenibacillus	amylolyticus
1081231	Bacteria	Bacteroidetes	[Saprospirae]	[Saprospirales]	Chitinophagaceae
1081489	Bacteria	Fibrobacteres	Fibrobacteria	258ds10
1081618	Bacteria	Actinobacteria	Thermoleophilia	Solirubrobacterales	Patulibacteraceae
1081622	Bacteria	Bacteroidetes	[Saprospirae]	[Saprospirales]	Chitinophagaceae	Flavisolibacter
1081704	Bacteria	Gemmatimonadetes	Gemmatimonadetes	Ellin5290
1082249	Bacteria	Bacteroidetes	[Saprospirae]	[Saprospirales]	Chitinophagaceae
1083298	Bacteria	Bacteroidetes	Cytophagia	Cytophagales	Cytophagaceae	Hymenobacter
1083460	Bacteria	Proteobacteria	Deltaproteobacteria	Syntrophobacterales	Syntrophobacteraceae
1083580	Bacteria	Gemmatimonadetes	Gemmatimonadetes	N1423WL
1083723	Bacteria	Planctomycetes	Planctomycetia	Gemmatales	Gemmataceae
1083934	Bacteria	Cyanobacteria	ML635J-21
1084080	Bacteria	Bacteroidetes	[Saprospirae]	[Saprospirales]	Chitinophagaceae
1084127	Bacteria	Planctomycetes	vadinHA49	DH61
1084417	Bacteria	Proteobacteria	Betaproteobacteria	Burkholderiales	Burkholderiaceae	Lautropia
10844b4a4dc76da9f329f06fd32e054b	Bacteria	TM7	SC3
1084799	Bacteria	Bacteroidetes	Flavobacteriia	Flavobacteriales	Flavobacteriaceae	Flavobacterium
1085175	Bacteria	Proteobacteria	Deltaproteobacteria	Bdellovibrionales	Bdellovibrionaceae	Bdellovibrio
1085522	Bacteria	Proteobacteria	Deltaproteobacteria	Myxococcales	Cystobacterineae
1085838	Bacteria	Proteobacteria	Gammaproteobacteria	Alteromonadales	Alteromonadaceae
1086554	Bacteria	Bacteroidetes	Sphingobacteriia	Sphingobacteriales
1086980	Bacteria	Proteobacteria	Deltaproteobacteria	Bdellovibrionales	Bdellovibrionaceae	Bdellovibrio
1086a3385e071887fadd54f78542fa68	Bacteria
1087462	Bacteria	Bacteroidetes	Cytophagia	Cytophagales	Cytophagaceae	Cytophaga
1087471	Bacteria	Bacteroidetes	Sphingobacteriia	Sphingobacteriales
1087496	Bacteria	Proteobacteria	Alphaproteobacteria	Sphingomonadales	Sphingomonadaceae	Sphingomonas
1088120	Bacteria	Bacteroidetes	Sphingobacteriia	Sphingobacteriales	Sphingobacteriaceae	Pedobacter
1088254	Bacteria	Actinobacteria	Actinobacteria	Actinomycetales	Nocardioidaceae	Nocardioides
1088543	Bacteria	Actinobacteria	Thermoleophilia	Solirubrobacterales
1088618	Bacteria	Proteobacteria	Alphaproteobacteria	Caulobacterales	Caulobacteraceae	Phenylobacterium
1088815	Bacteria	Cyanobacteria	ML635J-21
108892	Bacteria	Proteobacteria	Deltaproteobacteria	Bdellovibrionales	Bdellovibrionaceae	Bdellovibrio
1088939	Bacteria	Bacteroidetes	Sphingobacteriia	Sphingobacteriales
1089190	Bacteria	Actinobacteria	Actinobacteria	Actinomycetales	Frankiaceae
1089898	Bacteria	Planctomycetes	Planctomycetia	Gemmatales	Gemmataceae	Gemmata
1089939	Bacteria	Proteobacteria	Deltaproteobacteria	Myxococcales
108a21727c09d64eddbd19f1b0c2dd55	Bacteria	Tenericutes	Mollicutes	Anaeroplasmatales	Anaeroplasmataceae	Asteroleplasma
108c392bd93b7f18d074782b5e088301	Bacteria	Proteobacteria	Gammaproteobacteria	Legionellales	Coxiellaceae
108e8cb4b9ff7da0b75541bb34b3988a	Bacteria	Gemmatimonadetes	Gemmatimonadetes	Ellin5290
1090006	Bacteria	Actinobacteria	Thermoleophilia	Solirubrobacterales
1090273	Bacteria	Bacteroidetes	Cytophagia	Cytophagales	Cytophagaceae	Hymenobacter
109053	Bacteria	Verrucomicrobia	Opitutae	Opitutales	Opitutaceae	Opitutus
1090634	Bacteria	Bacteroidetes	Sphingobacteriia	Sphingobacteriales
1090920	Bacteria	Proteobacteria	Alphaproteobacteria	BD7-3
1090978	Bacteria	Bacteroidetes	Cytophagia	Cytophagales	Cytophagaceae	Hymenobacter
1091225	Bacteria	Actinobacteria	Thermoleophilia	Solirubrobacterales
1091321	Bacteria	Bacteroidetes	[Saprospirae]	[Saprospirales]	Chitinophagaceae	Segetibacter
1091625	Bacteria	Verrucomicrobia	Opitutae	Opitutales	Opitutaceae	Opitutus
1092163	Bacteria	Gemmatimonadetes	Gemm-3
109216d78e6c1186352e84bb644017c4	Bacteria	Proteobacteria	Deltaproteobacteria	Myxococcales
1092813	Bacteria	Acidobacteria	Solibacteres	Solibacterales	Solibacteraceae	Candidatus Solibacter
1093466	Bacteria	Proteobacteria	Alphaproteobacteria	Rhizobiales	Rhizobiaceae	Agrobacterium
1093610	Bacteria	Firmicutes	Bacilli	Bacillales	Alicyclobacillaceae	Alicyclobacillus
1093620	Bacteria	Bacteroidetes	[Saprospirae]	[Saprospirales]	Chitinophagaceae	Flavisolibacter
1093690	Bacteria	Verrucomicrobia	[Pedosphaerae]	[Pedosphaerales]	Ellin517
10942fe6aa9f74f36ee914e177b724fb	Bacteria	Proteobacteria	Gammaproteobacteria	Xanthomonadales	Xanthomonadaceae
1094433	Bacteria	Actinobacteria	Thermoleophilia	Gaiellales	Gaiellaceae
1094453	Bacteria	Proteobacteria	Alphaproteobacteria	Sphingomonadales	Sphingomonadaceae	Kaistobacter
109469	Bacteria	Proteobacteria	Alphaproteobacteria	Rhodospirillales	Rhodospirillaceae	Azospirillum
1094706	Bacteria	Proteobacteria	Gammaproteobacteria	Legionellales	Coxiellaceae	Aquicella
1094887	Bacteria	Actinobacteria	Thermoleophilia	Gaiellales	Gaiellaceae
1095402	Bacteria	Verrucomicrobia	[Spartobacteria]	[Chthoniobacterales]	[Chthoniobacteraceae]
109612	Bacteria	Proteobacteria	Betaproteobacteria	Burkholderiales	Oxalobacteraceae
109624	Bacteria	Firmicutes	Clostridia	Clostridiales	[Mogibacteriaceae]	Mogibacterium
1096310	Bacteria	Verrucomicrobia	[Pedosphaerae]	[Pedosphaerales]	Ellin515
1096572	Bacteria	Actinobacteria	Thermoleophilia	Gaiellales	Gaiellaceae
1096766	Bacteria	Actinobacteria	Actinobacteria	Actinomycetales	Frankiaceae
109694	Bacteria	Acidobacteria	Acidobacteriia	Acidobacteriales	Koribacteraceae
109707	Bacteria	Planctomycetes	Phycisphaerae	WD2101
109789	Bacteria	Nitrospirae	Nitrospira	Nitrospirales	Nitrospiraceae	Nitrospira
1098051	Bacteria	Bacteroidetes	Flavobacteriia	Flavobacteriales	[Weeksellaceae]
1098195	Bacteria	FBP
1098634	Bacteria	Bacteroidetes	Sphingobacteriia	Sphingobacteriales	Sphingobacteriaceae
1098922	Bacteria	Proteobacteria	Alphaproteobacteria	Rhizobiales	Hyphomicrobiaceae	Hyphomicrobium
109907	Bacteria	Bacteroidetes	[Saprospirae]	[Saprospirales]	Chitinophagaceae
1099157	Bacteria	Proteobacteria	Gammaproteobacteria	Legionellales	Coxiellaceae	Aquicella
109978	Bacteria	Firmicutes	Clostridia	Clostridiales
1099898	Bacteria	Proteobacteria	Gammaproteobacteria	Xanthomonadales	Sinobacteraceae
109bbf4dc21350992bcf462138416e78	Bacteria	Acidobacteria	Sva0725	Sva0725
10a0686a3d49f43864657c4eef9521be	Bacteria	Actinobacteria	Actinobacteria	Actinomycetales
10a6a977fa548d7829aefb03b7363edb	Bacteria	Actinobacteria	Thermoleophilia	Solirubrobacterales
10adf9b1c78409289b11449af76e16cc	Bacteria	Chloroflexi	Ellin6529
10ae7dec89bc64641403ef8f029ff8d4	Bacteria	Cyanobacteria	ML635J-21
10aeb79b47b0b82b71284e9d24f7cbd4	Bacteria	Proteobacteria	Deltaproteobacteria	MIZ46
10b94172aca305bcc220028e9f79870f	Bacteria	Acidobacteria	Acidobacteria-6	iii1-15
10bb92299be2b01ba0fbb8b15e697306	Bacteria	Planctomycetes	Planctomycetia	Gemmatales	Gemmataceae	Gemmata
10c3419932cb0695979c5a1089004833	Bacteria	Acidobacteria	[Chloracidobacteria]	RB41	Ellin6075
10c342a247b897c96a77bcd9fa81195f	Bacteria	Proteobacteria	Alphaproteobacteria	Rhizobiales	Hyphomicrobiaceae	Rhodoplanes
10cce5b4c147294fa40c41ecef072262	Bacteria	Chlorobi	SJA-28
10d4630ba5777709ad966ec83b5a9464	Bacteria	Proteobacteria	Alphaproteobacteria	Rickettsiales
10d692c5abb6c7864cea81f33899c8ef	Bacteria	Proteobacteria	Deltaproteobacteria	Bdellovibrionales	Bdellovibrionaceae	Bdellovibrio
10daab20f95db0168e5a35420268e8af	Bacteria
10dcaf4e4007d8dc8356beae3e60d78a	Bacteria	Proteobacteria	Gammaproteobacteria	Legionellales
10e1e36b5a08a525d40a495598dfd620	Bacteria
10e2722d49148597ef17dd9dbbadb020	Bacteria	Verrucomicrobia	[Spartobacteria]	[Chthoniobacterales]	[Chthoniobacteraceae]	DA101
10f6435385f65e36e194ceebc43ec7d7	Bacteria	Proteobacteria	Alphaproteobacteria	BD7-3
10ffc21dada5778f8d9cea4f7d91250a	Bacteria	FBP
1100012	Bacteria	Actinobacteria	Actinobacteria	Actinomycetales	Micromonosporaceae	Actinoplanes
1100082	Bacteria	Verrucomicrobia	[Spartobacteria]	[Chthoniobacterales]	[Chthoniobacteraceae]	Ellin506
1100123	Bacteria	Actinobacteria	Thermoleophilia	Solirubrobacterales	Conexibacteraceae
110075	Bacteria	Proteobacteria	Gammaproteobacteria	Alteromonadales	Alteromonadaceae	BD2-13
1101096	Bacteria	Gemmatimonadetes	Gemm-3
1101156	Bacteria	Proteobacteria	Deltaproteobacteria	Myxococcales	Haliangiaceae
11011ccab71581cecc4f727885842647	Bacteria	Planctomycetes	Planctomycetia	Gemmatales	Gemmataceae	Gemmata
1101315	Bacteria	Actinobacteria	Acidimicrobiia	Acidimicrobiales	C111
1101348	Bacteria	Bacteroidetes	[Saprospirae]	[Saprospirales]	Chitinophagaceae
1102044	Bacteria	Planctomycetes	Planctomycetia	Gemmatales	Gemmataceae	Gemmata
1102477	Bacteria	Bacteroidetes	Sphingobacteriia	Sphingobacteriales	Sphingobacteriaceae
1102554	Bacteria	Bacteroidetes	[Saprospirae]	[Saprospirales]	Chitinophagaceae	Segetibacter
110318aeb9f70cb1947ede2039cf5b13	Bacteria	Proteobacteria	Alphaproteobacteria	Rhizobiales	Beijerinckiaceae
110321	Bacteria	Firmicutes	Bacilli	Bacillales	Alicyclobacillaceae	Alicyclobacillus
1103391	Bacteria	Firmicutes	Bacilli	Bacillales	Paenibacillaceae	Cohnella
1103604	Bacteria	Gemmatimonadetes	Gemmatimonadetes	Gemmatimonadales
1104125	Bacteria	FBP
1104437	Bacteria	Bacteroidetes	[Saprospirae]	[Saprospirales]	Saprospiraceae
1104556	Bacteria	Proteobacteria	Alphaproteobacteria	Rhodospirillales	Rhodospirillaceae
1104621	Bacteria	Gemmatimonadetes	Gemmatimonadetes	C114
1104642	Bacteria	Planctomycetes	OM190	CL500-15
1104704	Bacteria	Proteobacteria	Deltaproteobacteria	Spirobacillales
110474	Bacteria	Cyanobacteria	ML635J-21
1104771	Bacteria	Verrucomicrobia	Verrucomicrobiae	Verrucomicrobiales	Verrucomicrobiaceae
1104806	Bacteria	Proteobacteria	Alphaproteobacteria	Caulobacterales	Caulobacteraceae	Mycoplana
1104847	Bacteria	Bacteroidetes	[Saprospirae]	[Saprospirales]	Chitinophagaceae	Segetibacter
1104848	Bacteria	Elusimicrobia	Elusimicrobia	IIb
1104896	Bacteria	Proteobacteria	Deltaproteobacteria	Spirobacillales
1104923	Bacteria	Proteobacteria	Betaproteobacteria	A21b	EB1003
1104941	Bacteria	Proteobacteria	Gammaproteobacteria	Legionellales	Coxiellaceae
1104970	Bacteria	Gemmatimonadetes	Gemmatimonadetes
1105085	Bacteria	Proteobacteria	Alphaproteobacteria	Caulobacterales	Caulobacteraceae	Asticcacaulis	biprosthecium
1105141	Bacteria	Planctomycetes	Planctomycetia	Pirellulales	Pirellulaceae
1105280	Bacteria	Proteobacteria	Betaproteobacteria	Burkholderiales	Burkholderiaceae	Burkholderia
1105298	Bacteria	Verrucomicrobia	[Pedosphaerae]	[Pedosphaerales]	Ellin515
1105455	Bacteria	Proteobacteria	Deltaproteobacteria	Spirobacillales
1105521	Bacteria	Proteobacteria	Alphaproteobacteria	Rhodospirillales	Rhodospirillaceae
1105528	Bacteria	Proteobacteria	Deltaproteobacteria	Bdellovibrionales	Bdellovibrionaceae	Bdellovibrio
1105574	Bacteria	Proteobacteria	Betaproteobacteria	Burkholderiales	Oxalobacteraceae
1105592	Bacteria	TM6	SJA-4
1105652	Bacteria	Nitrospirae	Nitrospira	Nitrospirales	0319-6A21
1105726	Bacteria	Bacteroidetes	Sphingobacteriia	Sphingobacteriales
1105744	Bacteria	Actinobacteria	Acidimicrobiia	Acidimicrobiales
1105745	Bacteria	Gemmatimonadetes	Gemmatimonadetes	Ellin5290
1105780	Bacteria	Bacteroidetes	Flavobacteriia	Flavobacteriales	Flavobacteriaceae	Flavobacterium
1105875	Bacteria	Bacteroidetes	[Saprospirae]	[Saprospirales]	Chitinophagaceae	Flavisolibacter
1105876	Bacteria	Firmicutes	Clostridia	Clostridiales	Veillonellaceae	Dialister
1105878	Bacteria	Actinobacteria	Actinobacteria	Actinomycetales	Pseudonocardiaceae
1106016	Bacteria	Proteobacteria	Alphaproteobacteria	Rhodospirillales
1106203	Bacteria	Actinobacteria	Actinobacteria	Actinomycetales	Frankiaceae
1106267	Bacteria	Bacteroidetes	[Saprospirae]	[Saprospirales]
1106318	Bacteria	Bacteroidetes	Cytophagia	Cytophagales	Cytophagaceae	Rhodocytophaga
1106362	Bacteria	Firmicutes	Clostridia	Clostridiales	Clostridiaceae	Clostridium
1106411	Bacteria	Armatimonadetes	Armatimonadia	FW68
1106498	Bacteria	Nitrospirae	Nitrospira	Nitrospirales	Nitrospiraceae	Nitrospira
1106524	Bacteria	Acidobacteria	Acidobacteria-6	iii1-15
1106540	Bacteria	Chloroflexi	Anaerolineae	SBR1031	A4b
1106543	Bacteria	BRC1	PRR-11
1106588	Bacteria	OP3	koll11	GIF10	kpj58rc
1106653	Bacteria	Proteobacteria	Gammaproteobacteria	Xanthomonadales	Sinobacteraceae
1106674	Bacteria	Proteobacteria	Betaproteobacteria	Burkholderiales	Comamonadaceae
1106707	Bacteria	Planctomycetes	Planctomycetia	Pirellulales	Pirellulaceae
1106825	Bacteria	Chlorobi	OPB56
1106926	Bacteria	Planctomycetes	Planctomycetia	Pirellulales	Pirellulaceae	Pirellula
1107044	Bacteria	Verrucomicrobia	[Pedosphaerae]	[Pedosphaerales]	auto67_4W
1107049	Bacteria	Bacteroidetes	Cytophagia	Cytophagales	Cytophagaceae
1107096	Bacteria	Proteobacteria	Gammaproteobacteria	Xanthomonadales	Sinobacteraceae
1107128	Bacteria	Verrucomicrobia	[Spartobacteria]	[Chthoniobacterales]	[Chthoniobacteraceae]	DA101
1107143	Bacteria	Proteobacteria	Deltaproteobacteria	Myxococcales	Myxococcaceae	Anaeromyxobacter
1107302	Bacteria	Planctomycetes	Planctomycetia	Planctomycetales	Planctomycetaceae	Planctomyces
1107346	Bacteria	Acidobacteria	[Chloracidobacteria]	RB41
1107410	Bacteria	Bacteroidetes	[Saprospirae]	[Saprospirales]	Chitinophagaceae	Sediminibacterium
1107435	Bacteria	BRC1	PRR-11
1107468	Bacteria	Actinobacteria	Actinobacteria	Actinomycetales	Propionibacteriaceae
110756	Bacteria	Verrucomicrobia	[Pedosphaerae]	[Pedosphaerales]
1107637	Bacteria	Proteobacteria	Deltaproteobacteria	Syntrophobacterales	Syntrophobacteraceae
1107721	Bacteria	Bacteroidetes	Cytophagia	Cytophagales	Cytophagaceae	Sporocytophaga
1107738	Bacteria	Acidobacteria	Acidobacteria-6	iii1-15
1107796	Bacteria	Gemmatimonadetes	Gemm-1
1107824	Bacteria	Proteobacteria	Gammaproteobacteria	Legionellales	Coxiellaceae
1107899	Bacteria	Planctomycetes	Planctomycetia	Planctomycetales	Planctomycetaceae	Planctomyces
1107931	Bacteria	FBP
1107985	Bacteria	Proteobacteria	Deltaproteobacteria	Myxococcales
1108088	Bacteria	Verrucomicrobia	[Pedosphaerae]	[Pedosphaerales]	Ellin517
1108099	Bacteria	Bacteroidetes	Cytophagia	Cytophagales	Cytophagaceae
1108233	Bacteria	Armatimonadetes	Armatimonadia	Armatimonadales	Armatimonadaceae
1108244	Bacteria	Firmicutes	Bacilli	Bacillales	Paenibacillaceae	Brevibacillus	laterosporus
1108249	Bacteria	Bacteroidetes	Sphingobacteriia	Sphingobacteriales
110829	Bacteria	Firmicutes	Clostridia	Clostridiales
1108340	Bacteria	Chloroflexi	P2-11E
1108343	Bacteria	Firmicutes	Bacilli	Bacillales	[Exiguobacteraceae]	Exiguobacterium
1108350	Bacteria	Actinobacteria	Actinobacteria	Actinomycetales	Microbacteriaceae	Microbacterium
1108431	Bacteria	Verrucomicrobia	[Pedosphaerae]	[Pedosphaerales]	Ellin515
1108490	Bacteria	Proteobacteria	Alphaproteobacteria	Rhizobiales	Bradyrhizobiaceae
1108523	Bacteria	Acidobacteria	iii1-8	DS-18
1108556	Bacteria	Proteobacteria	Deltaproteobacteria	Spirobacillales
1108575	Bacteria	Gemmatimonadetes	Gemmatimonadetes	KD8-87
1108632	Bacteria	Bacteroidetes	Cytophagia	Cytophagales	Cytophagaceae
1108706	Bacteria	Proteobacteria	Gammaproteobacteria	Enterobacteriales	Enterobacteriaceae	Serratia	marcescens
1108732	Bacteria	Bacteroidetes	[Saprospirae]	[Saprospirales]	Chitinophagaceae
1108747	Bacteria	Tenericutes	Mollicutes	RF39
1108830	Bacteria	Proteobacteria	Alphaproteobacteria	Rhizobiales	Methylocystaceae
1108846	Bacteria	Chloroflexi	Anaerolineae	Caldilineales	Caldilineaceae
1108876	Bacteria	Actinobacteria	Actinobacteria	Actinomycetales	Nocardioidaceae
1108899	Bacteria	Proteobacteria	Gammaproteobacteria	Xanthomonadales	Sinobacteraceae	Steroidobacter
1108912	Bacteria	Gemmatimonadetes	Gemmatimonadetes	Ellin5290
1108940	Bacteria	Proteobacteria	Deltaproteobacteria	Bdellovibrionales	Bdellovibrionaceae	Bdellovibrio
1108960	Bacteria	Proteobacteria	Alphaproteobacteria	Sphingomonadales	Sphingomonadaceae	Sphingomonas
1109010	Bacteria	TM6	SJA-4
1109141	Bacteria	Actinobacteria	Actinobacteria	Actinomycetales	Nocardioidaceae	Nocardioides
1109142	Bacteria	Verrucomicrobia	Verrucomicrobiae	Verrucomicrobiales	Verrucomicrobiaceae
1109208	Bacteria	Actinobacteria	Actinobacteria	Actinomycetales	Pseudonocardiaceae
1109251	Bacteria	Proteobacteria	Gammaproteobacteria	Pseudomonadales	Pseudomonadaceae	Pseudomonas
1109445	Bacteria	Proteobacteria	Alphaproteobacteria	BD7-3
1109458	Bacteria	Proteobacteria	Deltaproteobacteria	Myxococcales
1109601	Bacteria	Proteobacteria	Deltaproteobacteria	Myxococcales
1109633	Bacteria	Acidobacteria	Solibacteres	Solibacterales
1109646	Bacteria	Verrucomicrobia	[Spartobacteria]	[Chthoniobacterales]	[Chthoniobacteraceae]	DA101
1109647	Bacteria	Cyanobacteria	Chloroplast	Stramenopiles
1109867	Bacteria	Verrucomicrobia	[Pedosphaerae]	[Pedosphaerales]	auto67_4W
1109876	Bacteria	Proteobacteria	Alphaproteobacteria	Rhodospirillales	Rhodospirillaceae
1109947	Bacteria	Proteobacteria	Betaproteobacteria
110b813493ec8efbac5396aef9b21edc	Bacteria	Proteobacteria	Deltaproteobacteria	Bdellovibrionales	Bdellovibrionaceae	Bdellovibrio	bacteriovorus
110f1299e61ace36ef88c2a64e1b8a23	Bacteria	Proteobacteria	Alphaproteobacteria	Caulobacterales	Caulobacteraceae
1110000	Bacteria	Bacteroidetes	Sphingobacteriia	Sphingobacteriales	Sphingobacteriaceae
1110021	Bacteria	Actinobacteria	Actinobacteria	Actinomycetales	Geodermatophilaceae	Modestobacter
1110139	Bacteria	Bacteroidetes	At12OctB3
1110169	Bacteria	Actinobacteria	Actinobacteria	Actinomycetales	Kineosporiaceae
1110212	Bacteria	Proteobacteria	Alphaproteobacteria	Rhodobacterales	Hyphomonadaceae
1110227	Bacteria	Proteobacteria	Alphaproteobacteria	Sphingomonadales	Sphingomonadaceae	Sphingomonas
111024	Bacteria	Firmicutes	Clostridia	Clostridiales
1110303	Bacteria	Proteobacteria	Gammaproteobacteria	Xanthomonadales	Sinobacteraceae
1110356	Bacteria	Acidobacteria	Sva0725	Sva0725
1110391	Bacteria	Proteobacteria	Alphaproteobacteria	Rhizobiales
1110462	Bacteria	Bacteroidetes	Sphingobacteriia	Sphingobacteriales
111050	Bacteria	Actinobacteria	Thermoleophilia	Solirubrobacterales	Conexibacteraceae
1110514	Bacteria	Proteobacteria	Deltaproteobacteria	Syntrophobacterales	Syntrophobacteraceae
1110625	Bacteria	Actinobacteria	Thermoleophilia	Solirubrobacterales
1110732	Bacteria	Bacteroidetes	[Saprospirae]	[Saprospirales]	Chitinophagaceae	Niastella
1110750	Bacteria	Planctomycetes	Planctomycetia	Planctomycetales	Planctomycetaceae	Planctomyces
1110769	Bacteria	Verrucomicrobia	[Methylacidiphilae]	S-BQ2-57
1110791	Bacteria	Bacteroidetes	[Saprospirae]	[Saprospirales]	Chitinophagaceae
1110836	Bacteria	Bacteroidetes	[Saprospirae]	[Saprospirales]	Chitinophagaceae
111086	Bacteria	Verrucomicrobia	[Pedosphaerae]	[Pedosphaerales]	Ellin515
111100	Bacteria	Chloroflexi	Ktedonobacteria	JG30-KF-AS9
1111024	Bacteria	Gemmatimonadetes	Gemmatimonadetes
1111050	Bacteria	Chloroflexi	Chloroflexi	[Roseiflexales]
1111102	Bacteria	Proteobacteria	Alphaproteobacteria	Rhizobiales	Bradyrhizobiaceae
1111109	Bacteria	Armatimonadetes	[Fimbriimonadia]	[Fimbriimonadales]	[Fimbriimonadaceae]	Fimbriimonas
1111118	Bacteria	Proteobacteria	Alphaproteobacteria	Ellin329
1111136	Bacteria	Verrucomicrobia	[Pedosphaerae]	[Pedosphaerales]
111120	Bacteria	Firmicutes	Clostridia	Clostridiales	Ruminococcaceae
1111209	Bacteria	Acidobacteria	S035
111121	Bacteria	Firmicutes	Bacilli	Bacillales
1111257	Bacteria	Armatimonadetes	Chthonomonadetes	SJA-22
1111270	Bacteria	Proteobacteria	Alphaproteobacteria	Sphingomonadales
111136	Bacteria	Bacteroidetes	Cytophagia	Cytophagales	Cytophagaceae
1111413	Bacteria	TM6	SJA-4	S1198
1111437	Bacteria	Proteobacteria	Betaproteobacteria
1111492	Bacteria	Planctomycetes	Planctomycetia	Pirellulales	Pirellulaceae
1111551	Bacteria	Proteobacteria	Alphaproteobacteria	Rhizobiales	Beijerinckiaceae
1111553	Bacteria	Bacteroidetes	[Saprospirae]	[Saprospirales]	Chitinophagaceae	Sediminibacterium
1111584	Bacteria	Cyanobacteria	ML635J-21
111162	Bacteria	Planctomycetes	Phycisphaerae	WD2101
1111645	Bacteria	Armatimonadetes	0319-6E2
1111882	Bacteria	Bacteroidetes	Flavobacteriia	Flavobacteriales	Flavobacteriaceae	Flavobacterium
1111890	Bacteria
1111944	Bacteria	Proteobacteria	Alphaproteobacteria	Sphingomonadales	Sphingomonadaceae	Sphingomonas
1111968	Bacteria	Bacteroidetes	Cytophagia	Cytophagales	Cytophagaceae	Adhaeribacter
111202	Bacteria	Firmicutes	Clostridia	Clostridiales
1112305	Bacteria	Proteobacteria	Gammaproteobacteria	Xanthomonadales	Sinobacteraceae
1112526	Bacteria	Bacteroidetes	Flavobacteriia	Flavobacteriales	Flavobacteriaceae	Flavobacterium
1112553	Bacteria	Proteobacteria	Alphaproteobacteria	Sphingomonadales	Sphingomonadaceae	Sphingobium
1112584	Bacteria	Cyanobacteria	Chloroplast	Chlorophyta	Chlamydomonadaceae	Oophila	amblystomatis
1112700	Bacteria	Verrucomicrobia	[Pedosphaerae]	[Pedosphaerales]	auto67_4W
1112801	Bacteria	Gemmatimonadetes	Gemm-3
1112858	Bacteria	Armatimonadetes	Armatimonadia	Armatimonadales	Armatimonadaceae
111293	Bacteria	Firmicutes	Clostridia	Clostridiales
1113025	Bacteria	Proteobacteria	Alphaproteobacteria	Rhodospirillales	Rhodospirillaceae
1113105	Bacteria	Bacteroidetes	Cytophagia	Cytophagales	Cytophagaceae	Adhaeribacter
1113158	Bacteria	Proteobacteria	Deltaproteobacteria	Myxococcales
111325	Bacteria	Firmicutes	Clostridia	Clostridiales
1113302	Bacteria	Bacteroidetes	Cytophagia	Cytophagales	Cytophagaceae
1113455	Bacteria	Armatimonadetes	Chthonomonadetes	SJA-22
1113753	Bacteria	Bacteroidetes	Sphingobacteriia	Sphingobacteriales
1113764	Bacteria	Gemmatimonadetes	Gemm-3
111394	Bacteria	Cyanobacteria	Nostocophycideae	Nostocales	Nostocaceae
1114108	Bacteria	Proteobacteria	Deltaproteobacteria	Desulfuromonadales	Geobacteraceae	Geobacter
1114157	Bacteria	Chloroflexi	Anaerolineae	Caldilineales	Caldilineaceae
1114432	Bacteria	Planctomycetes	OM190	CL500-15
1114448	Bacteria	Bacteroidetes	Flavobacteriia	Flavobacteriales	Cryomorphaceae	Fluviicola
1114525	Bacteria	Planctomycetes	Planctomycetia	Pirellulales	Pirellulaceae
1114553	Bacteria	Chloroflexi	Anaerolineae	SBR1031	A4b
1114591	Bacteria	Bacteroidetes	Sphingobacteriia	Sphingobacteriales
1114786	Bacteria	Verrucomicrobia	[Spartobacteria]	[Chthoniobacterales]	[Chthoniobacteraceae]	Candidatus Xiphinematobacter
1114874	Bacteria	Planctomycetes	Planctomycetia	Pirellulales	Pirellulaceae
1115022	Bacteria	Proteobacteria	Gammaproteobacteria	Legionellales	Coxiellaceae
1115104	Bacteria	Proteobacteria	Gammaproteobacteria	Xanthomonadales	Xanthomonadaceae	Pseudoxanthomonas
1115110	Bacteria	Proteobacteria	Deltaproteobacteria	Myxococcales
111516	Bacteria	Firmicutes	Clostridia	Clostridiales	[Mogibacteriaceae]
1115404	Bacteria	Bacteroidetes	[Saprospirae]	[Saprospirales]	Saprospiraceae
1115406	Bacteria	Verrucomicrobia	[Spartobacteria]	[Chthoniobacterales]	[Chthoniobacteraceae]
1115511	Bacteria	Proteobacteria	Betaproteobacteria	Methylophilales	Methylophilaceae	Methylotenera	mobilis
111553	Bacteria	Proteobacteria	Alphaproteobacteria	Rhizobiales	Bradyrhizobiaceae	Bosea	genosp.
1115572	Bacteria	Bacteroidetes	Flavobacteriia	Flavobacteriales	Flavobacteriaceae	Flavobacterium	succinicans
1115576	Bacteria	Proteobacteria	Gammaproteobacteria
1116069	Bacteria	Bacteroidetes	Cytophagia	Cytophagales	Cytophagaceae
1116186	Bacteria	Chloroflexi	Anaerolineae	Caldilineales	Caldilineaceae
1116266	Bacteria	Proteobacteria	Alphaproteobacteria	Rhodospirillales	Rhodospirillaceae	Inquilinus
1116539	Bacteria	Acidobacteria	Sva0725	Sva0725
111659	Bacteria	Firmicutes	Bacilli	Bacillales	Paenibacillaceae	Brevibacillus
1116881	Bacteria	Proteobacteria	Alphaproteobacteria	Rhodobacterales	Hyphomonadaceae
1116937	Bacteria	Verrucomicrobia	[Pedosphaerae]	[Pedosphaerales]
1116995	Bacteria	Chlorobi	OPB56
1117006	Bacteria	Actinobacteria	Actinobacteria	Actinomycetales
1117094	Bacteria	Bacteroidetes	[Saprospirae]	[Saprospirales]	Chitinophagaceae	Niabella
1117349	Bacteria	Chloroflexi	C0119
1117404	Bacteria	Bacteroidetes	[Saprospirae]	[Saprospirales]
111748	Bacteria	Gemmatimonadetes	Gemmatimonadetes	Gemmatimonadales	Ellin5301
1117675	Bacteria	Proteobacteria	Alphaproteobacteria	Rhizobiales	Hyphomicrobiaceae
1118089	Bacteria	Proteobacteria	Alphaproteobacteria	Rhizobiales	Hyphomicrobiaceae	Devosia
1118192	Bacteria	Armatimonadetes	Armatimonadia	Armatimonadales	Armatimonadaceae
111824	Bacteria	Proteobacteria	Betaproteobacteria	Burkholderiales	Burkholderiaceae	Burkholderia	bryophila
1118300	Bacteria	Proteobacteria	Alphaproteobacteria	Sphingomonadales	Sphingomonadaceae	Sphingomonas
1118355	Bacteria	Chloroflexi	TK17
1118409	Bacteria	Proteobacteria	Deltaproteobacteria	Myxococcales
1118562	Bacteria	Chloroflexi	Anaerolineae	H39
1118654	Bacteria	Bacteroidetes	[Saprospirae]	[Saprospirales]	Chitinophagaceae
111868	Bacteria	Proteobacteria	Betaproteobacteria	Burkholderiales
1118681	Bacteria	Firmicutes	Bacilli	Bacillales
1118719	Bacteria	Actinobacteria	Actinobacteria	Actinomycetales	Streptomycetaceae
1118818	Bacteria	TM6	SJA-4
1118913	Bacteria	Acidobacteria	[Chloracidobacteria]	RB41
1118931	Bacteria	Verrucomicrobia	Verrucomicrobiae	Verrucomicrobiales	Verrucomicrobiaceae	Prosthecobacter	debontii
1119031	Bacteria	Actinobacteria	Thermoleophilia	Solirubrobacterales	Solirubrobacteraceae
1119093	Bacteria	Chloroflexi	Thermomicrobia	JG30-KF-CM45
1119107	Bacteria	Proteobacteria	Alphaproteobacteria	Rhodospirillales	Rhodospirillaceae
1119166	Bacteria	Proteobacteria	Betaproteobacteria	IS-44
1119224	Bacteria	Actinobacteria	Rubrobacteria	Rubrobacterales	Rubrobacteraceae	Rubrobacter
1119239	Bacteria	Proteobacteria	Gammaproteobacteria	Legionellales	Coxiellaceae	Aquicella
1119243	Bacteria	Acidobacteria	Solibacteres	Solibacterales
1119261	Bacteria	Proteobacteria	Gammaproteobacteria	Legionellales	Legionellaceae
1119486	Bacteria	Planctomycetes	Planctomycetia	Pirellulales	Pirellulaceae	Pirellula
1119668	Bacteria	Proteobacteria	Alphaproteobacteria	Rhizobiales	Hyphomicrobiaceae	Devosia
1119860	Bacteria	Bacteroidetes	Flavobacteriia	Flavobacteriales	Flavobacteriaceae	Flavobacterium	gelidilacus
1119886	Bacteria	Proteobacteria	Alphaproteobacteria	Sphingomonadales	Sphingomonadaceae
111e91e389a97d9fe279b4b016b3f77e	Bacteria	Proteobacteria	Gammaproteobacteria	Legionellales	Coxiellaceae
111f152ebaee9b7b789c4d4a535e2b8d	Bacteria	Chloroflexi	Anaerolineae	SBR1031	A4b
1120090	Bacteria	Actinobacteria	Actinobacteria	Actinomycetales	Microbacteriaceae	Leucobacter
1120320	Bacteria	Planctomycetes	Planctomycetia	Gemmatales	Gemmataceae
1120344	Bacteria	Actinobacteria	MB-A2-108	0319-7L14
112045	Bacteria	Actinobacteria	Thermoleophilia	Solirubrobacterales	Solirubrobacteraceae
112066	Bacteria	Actinobacteria	Acidimicrobiia	Acidimicrobiales
1120752	Bacteria	Proteobacteria	Gammaproteobacteria	Alteromonadales	211ds20
1120827	Bacteria	Chloroflexi	TK17	mle1-48
1121066	Bacteria	Acidobacteria	iii1-8	DS-18
1121233	Bacteria	Proteobacteria	Deltaproteobacteria	Myxococcales
1121611	Bacteria	Bacteroidetes	[Saprospirae]	[Saprospirales]	Chitinophagaceae	Flavisolibacter
1121662	Bacteria	Bacteroidetes	Flavobacteriia	Flavobacteriales
112169	Bacteria	Gemmatimonadetes	Gemmatimonadetes	Ellin5290
1121736	Bacteria	Actinobacteria	Actinobacteria	Actinomycetales	Nocardioidaceae
1121806	Bacteria	Chloroflexi	Gitt-GS-136
1122110	Bacteria	Actinobacteria	Coriobacteriia	Coriobacteriales	Coriobacteriaceae	Adlercreutzia
1122342	Bacteria	Proteobacteria	Alphaproteobacteria	Rhodobacterales	Rhodobacteraceae	Rubellimicrobium
112244	Bacteria	Actinobacteria	Actinobacteria	Actinomycetales	Micromonosporaceae
1122502	Bacteria	Bacteroidetes	Cytophagia	Cytophagales	Cytophagaceae	Dyadobacter
1122504	Bacteria	Bacteroidetes	Flavobacteriia	Flavobacteriales	Flavobacteriaceae	Flavobacterium
1122584	Bacteria	Actinobacteria	Acidimicrobiia	Acidimicrobiales
1122610	Bacteria	Firmicutes	Bacilli	Bacillales	Paenibacillaceae	Paenibacillus	hodogayensis
1122633	Bacteria	Actinobacteria	Thermoleophilia	Gaiellales	Gaiellaceae
112292	Bacteria	Acidobacteria	[Chloracidobacteria]	RB41
1123057	Bacteria	Actinobacteria	Acidimicrobiia	Acidimicrobiales	EB1017
1123112	Bacteria	Proteobacteria	Alphaproteobacteria	Rhizobiales	Hyphomicrobiaceae	Rhodoplanes
1123234	Bacteria	Gemmatimonadetes	Gemmatimonadetes	C114
1123249	Bacteria	Proteobacteria	Betaproteobacteria	SC-I-84
112326	Bacteria	Nitrospirae	Nitrospira	Nitrospirales	0319-6A21
1123395	Bacteria	Actinobacteria	Actinobacteria	Actinomycetales	Promicromonosporaceae	Cellulosimicrobium
1123510	Bacteria	TM6	SJA-4
1123592	Bacteria	Proteobacteria	Alphaproteobacteria	Rhizobiales	Phyllobacteriaceae	Aminobacter
1123762	Bacteria	Bacteroidetes	Sphingobacteriia	Sphingobacteriales
112385	Bacteria	Firmicutes	Clostridia	Clostridiales
1124030	Bacteria	Bacteroidetes	[Saprospirae]	[Saprospirales]	Chitinophagaceae
1124273	Bacteria	Bacteroidetes	Flavobacteriia	Flavobacteriales	Flavobacteriaceae	Flavobacterium
1124499	Bacteria	Proteobacteria	Betaproteobacteria	Burkholderiales	Burkholderiaceae	Salinispora
1124589	Bacteria	Planctomycetes	Planctomycetia	Pirellulales	Pirellulaceae	Pirellula
1124803	Bacteria	Proteobacteria	Deltaproteobacteria	Bdellovibrionales	Bacteriovoracaceae
1124975	Bacteria	Proteobacteria	Deltaproteobacteria	Myxococcales
1124feddc09921fe14a8c6506af6cab3	Bacteria	Verrucomicrobia	[Spartobacteria]	[Chthoniobacterales]	[Chthoniobacteraceae]	DA101
1125136	Bacteria	Armatimonadetes	[Fimbriimonadia]	[Fimbriimonadales]	[Fimbriimonadaceae]	Fimbriimonas
1125242	Bacteria	Proteobacteria	Betaproteobacteria	Burkholderiales	Oxalobacteraceae	Janthinobacterium
1125248	Bacteria	Proteobacteria	Gammaproteobacteria	Xanthomonadales	Xanthomonadaceae	Dokdonella
1125313	Bacteria	Proteobacteria	Alphaproteobacteria	Sphingomonadales	Sphingomonadaceae	Sphingobium
1125353	Bacteria	Actinobacteria	Actinobacteria	Actinomycetales	Thermomonosporaceae	Actinocorallia
1125402	Bacteria	Actinobacteria	Actinobacteria	Actinomycetales	Thermomonosporaceae	Actinomadura	alba
1125570	Bacteria	Proteobacteria	Alphaproteobacteria	Caulobacterales	Caulobacteraceae
1125597	Bacteria	Proteobacteria	Deltaproteobacteria	Myxococcales	Polyangiaceae	Phaselicystis	flava
112562	Bacteria	Proteobacteria	Deltaproteobacteria	Myxococcales
1125792	Bacteria	Proteobacteria	Alphaproteobacteria	Sphingomonadales	Sphingomonadaceae	Kaistobacter
1125832	Bacteria	Proteobacteria	Alphaproteobacteria	Sphingomonadales	Sphingomonadaceae	Sphingobium
1125837	Bacteria	Proteobacteria	Alphaproteobacteria	Rhizobiales	Hyphomicrobiaceae	Rhodoplanes
1126015	Bacteria	Acidobacteria	Acidobacteria-6	iii1-15
1126182	Bacteria	Actinobacteria	Actinobacteria	Actinomycetales	Nocardioidaceae	Nocardioides	dilutus
1126190	Bacteria	Bacteroidetes	[Saprospirae]	[Saprospirales]	Chitinophagaceae	Niabella
1126195	Bacteria	Actinobacteria	Acidimicrobiia	Acidimicrobiales
1126307	Bacteria	Actinobacteria	Acidimicrobiia	Acidimicrobiales
1126427	Bacteria	Proteobacteria	Alphaproteobacteria	Caulobacterales	Caulobacteraceae
1126467	Bacteria	Actinobacteria	Actinobacteria	Actinomycetales	Dietziaceae	Dietzia
1126475	Bacteria	Bacteroidetes	Cytophagia	Cytophagales	Cytophagaceae	Emticicia
1126587	Bacteria	Actinobacteria	Actinobacteria	Actinomycetales	Actinosynnemataceae
1126596	Archaea	Crenarchaeota	Thaumarchaeota	Nitrososphaerales	Nitrososphaeraceae	Candidatus Nitrososphaera
1126613	Bacteria	Bacteroidetes	[Saprospirae]	[Saprospirales]	Saprospiraceae
1126654	Bacteria	Proteobacteria	Deltaproteobacteria	Syntrophobacterales	Syntrophobacteraceae
1126769	Bacteria	Proteobacteria	Alphaproteobacteria	Caulobacterales	Caulobacteraceae	Mycoplana
1126886	Bacteria	Proteobacteria	Alphaproteobacteria	Rhizobiales	Bradyrhizobiaceae	Balneimonas
1127114	Bacteria	Proteobacteria	Gammaproteobacteria	Xanthomonadales	Xanthomonadaceae
1127233	Bacteria	Gemmatimonadetes	Gemm-1
1127530	Bacteria	Firmicutes	Clostridia	Clostridiales	Clostridiaceae	Clostridium
112754	Bacteria	Proteobacteria	Alphaproteobacteria	Sphingomonadales	Erythrobacteraceae
11275b7f9bedf3f9b5161a1a2571aef1	Bacteria	Proteobacteria	Alphaproteobacteria	Rickettsiales
1127642	Bacteria	Acidobacteria	Solibacteres	Solibacterales	Solibacteraceae
1127856	Bacteria	Armatimonadetes	0319-6E2
1127bd471f26266800719b61fca4495c	Bacteria	Bacteroidetes
1128021	Bacteria	Acidobacteria	iii1-8	DS-18
1128107	Bacteria	WS3	PRR-12	Sediment-1	PRR-10
1128234	Bacteria	Proteobacteria	Alphaproteobacteria	Rhizobiales	Hyphomicrobiaceae	Rhodoplanes
112836	Bacteria	Chloroflexi	TK10	AKYG885	Dolo_23
1128417	Bacteria	Actinobacteria	Acidimicrobiia	Acidimicrobiales
1128503	Bacteria	Proteobacteria	Alphaproteobacteria	Rhizobiales	Rhodobiaceae	Afifella
1128592	Bacteria	Actinobacteria	Actinobacteria	Actinomycetales	Micromonosporaceae	Actinoplanes
112867	Bacteria	Chloroflexi	Ellin6529
1128707	Bacteria	Firmicutes	Bacilli	Bacillales	Paenibacillaceae	Paenibacillus
112886	Bacteria	Bacteroidetes	[Saprospirae]	[Saprospirales]	Chitinophagaceae
112905	Bacteria	Planctomycetes	vadinHA49	DH61
112929	Bacteria	Chloroflexi	Ellin6529
1129425	Bacteria	Actinobacteria	Thermoleophilia	Solirubrobacterales	Solirubrobacteraceae	Solirubrobacter
112949	Bacteria	Chloroflexi	TK10	AKYG885	Dolo_23
1129515	Bacteria	Bacteroidetes	[Saprospirae]	[Saprospirales]	Chitinophagaceae	Chitinophaga
112952	Bacteria	Chloroflexi	Ellin6529
1129599	Bacteria	Proteobacteria	Alphaproteobacteria	Sphingomonadales	Sphingomonadaceae
112960	Bacteria	Gemmatimonadetes	Gemmatimonadetes
112962	Bacteria	Chloroflexi	Chloroflexi	Herpetosiphonales
1129683	Bacteria	Bacteroidetes	[Saprospirae]	[Saprospirales]	Chitinophagaceae	Segetibacter
1129719	Bacteria	Chloroflexi	Chloroflexi	[Roseiflexales]
1129750	Bacteria	Cyanobacteria	ML635J-21
1129787	Bacteria	Planctomycetes	Phycisphaerae	WD2101
112986	Bacteria	Gemmatimonadetes	Gemmatimonadetes	Ellin5290
112992	Bacteria	Proteobacteria	Alphaproteobacteria	Rhizobiales	Hyphomicrobiaceae	Rhodoplanes
1129931	Bacteria	Actinobacteria	Actinobacteria	Actinomycetales	Kineosporiaceae	Quadrisphaera	granulorum
112ae38c8ce3dd52f7fd911682c47b9a	Bacteria	Actinobacteria	Actinobacteria	Actinomycetales	Micromonosporaceae
113004	Bacteria	Gemmatimonadetes	Gemmatimonadetes	Gemmatimonadales	Ellin5301
1130121	Bacteria	Bacteroidetes	Cytophagia	Cytophagales	Cytophagaceae	Dyadobacter
1130140	Bacteria	Acidobacteria	Acidobacteriia	Acidobacteriales	Acidobacteriaceae
1130189	Bacteria	Proteobacteria	Alphaproteobacteria	Rhodospirillales	Rhodospirillaceae
113054	Bacteria	Chloroflexi	Ellin6529
113068	Bacteria	Proteobacteria	Alphaproteobacteria	Rhodospirillales	Acetobacteraceae	Roseomonas
1130705	Bacteria	Proteobacteria	Deltaproteobacteria	MIZ46
1130713	Bacteria
1130846	Bacteria	Actinobacteria	Actinobacteria	Actinomycetales	Microbacteriaceae	Agromyces
113092	Bacteria	Acidobacteria	Sva0725	Sva0725
1131019	Bacteria	Acidobacteria	Solibacteres	Solibacterales	Solibacteraceae	Candidatus Solibacter
1131058	Bacteria	Proteobacteria	Alphaproteobacteria	Sphingomonadales	Sphingomonadaceae	Novosphingobium
1131099	Bacteria	Bacteroidetes	[Saprospirae]	[Saprospirales]	Chitinophagaceae	Filimonas	lacunae
1131157	Bacteria	Proteobacteria	Alphaproteobacteria	Sphingomonadales	Sphingomonadaceae	Sphingomonas
1131243	Bacteria	Proteobacteria	Gammaproteobacteria	Legionellales	Coxiellaceae
1131272	Bacteria	Proteobacteria	Deltaproteobacteria	Bdellovibrionales	Bdellovibrionaceae	Bdellovibrio
1131309	Bacteria	Chloroflexi	Thermomicrobia	AKYG1722
1131355	Bacteria	Actinobacteria	Actinobacteria	Actinomycetales	Thermomonosporaceae
113142	Bacteria	Bacteroidetes	Bacteroidia	Bacteroidales
1131431	Bacteria	Elusimicrobia	Endomicrobia
1131498	Bacteria	Proteobacteria	Deltaproteobacteria	Myxococcales
1131545	Bacteria	Proteobacteria	Deltaproteobacteria	Myxococcales
1131591	Bacteria	Proteobacteria	Alphaproteobacteria	Rhizobiales	Hyphomicrobiaceae	Rhodoplanes
113170	Bacteria	Chloroflexi	TK10	B07_WMSP1
1131789	Bacteria	Proteobacteria	Betaproteobacteria	Burkholderiales	Comamonadaceae
113180	Bacteria	Proteobacteria	Alphaproteobacteria	Sphingomonadales	Sphingomonadaceae	Kaistobacter
1131894	Bacteria	Cyanobacteria	Chloroplast	Streptophyta
113190	Bacteria	Actinobacteria	Acidimicrobiia	Acidimicrobiales	C111
113191	Bacteria	Acidobacteria	Acidobacteria-6	iii1-15
1131914	Bacteria	Proteobacteria	Gammaproteobacteria	Xanthomonadales	Sinobacteraceae	Steroidobacter
1131937	Bacteria	Proteobacteria	Alphaproteobacteria	Rhizobiales	Hyphomicrobiaceae	Rhodoplanes
1131fd092912039896cfd5cb42db8249	Bacteria	Proteobacteria	Deltaproteobacteria	Bdellovibrionales	Bdellovibrionaceae	Bdellovibrio
1132062	Bacteria	Acidobacteria	[Chloracidobacteria]	Ellin7246
1132086	Bacteria	Bacteroidetes	Sphingobacteriia	Sphingobacteriales
113209	Bacteria	Acidobacteria	Acidobacteria-6	iii1-15
113210	Bacteria	Chloroflexi	Anaerolineae	SBR1031	A4b
113214	Bacteria	Verrucomicrobia	[Pedosphaerae]	[Pedosphaerales]	Ellin517
1132232	Bacteria	Actinobacteria	Actinobacteria	Actinomycetales	Micromonosporaceae
1132235	Bacteria	Actinobacteria	Thermoleophilia	Solirubrobacterales
113224	Bacteria	Gemmatimonadetes	Gemm-1
1132244	Bacteria	Proteobacteria	Deltaproteobacteria	Spirobacillales
113232	Bacteria	Chloroflexi	Ellin6529
113237	Bacteria	Proteobacteria	Alphaproteobacteria	Caulobacterales	Caulobacteraceae
113247	Bacteria	Proteobacteria	Betaproteobacteria	SC-I-84
113261	Bacteria	Proteobacteria	Deltaproteobacteria	Myxococcales
1132655	Bacteria	Acidobacteria	[Chloracidobacteria]	RB41	Ellin6075
1132685	Bacteria	Firmicutes	Bacilli	Bacillales	Paenibacillaceae	Paenibacillus
113271	Bacteria	Acidobacteria	Acidobacteria-6	iii1-15
113279	Bacteria	Gemmatimonadetes	Gemm-3
113293	Bacteria	Gemmatimonadetes	Gemmatimonadetes	C114
113298	Bacteria	Bacteroidetes	Cytophagia	Cytophagales	Cytophagaceae
1133077	Bacteria	Chloroflexi	Thermomicrobia	JG30-KF-CM45
113309	Bacteria	Bacteroidetes	Sphingobacteriia	Sphingobacteriales
113334	Bacteria	WS3	PRR-12	Sediment-1
1133377	Bacteria	Planctomycetes	Phycisphaerae	WD2101
1133453	Bacteria	Bacteroidetes	[Saprospirae]	[Saprospirales]	Chitinophagaceae	Chitinophaga
1133464	Bacteria	Bacteroidetes	[Saprospirae]	[Saprospirales]	Chitinophagaceae
113347	Bacteria	Acidobacteria	[Chloracidobacteria]	RB41	Ellin6075
1133472	Bacteria	Armatimonadetes	0319-6E2
1133478	Bacteria	Actinobacteria	Actinobacteria	Actinomycetales	Micromonosporaceae	Actinoplanes
1133558	Bacteria	Actinobacteria	Actinobacteria	Actinomycetales	Micromonosporaceae	Actinoplanes
113365	Bacteria	Proteobacteria	Deltaproteobacteria	Myxococcales	Haliangiaceae
113368	Bacteria	Proteobacteria	Deltaproteobacteria
113378	Bacteria	Verrucomicrobia	Verrucomicrobiae	Verrucomicrobiales	Verrucomicrobiaceae	Prosthecobacter
1133891	Bacteria	Proteobacteria	Deltaproteobacteria	Myxococcales	Polyangiaceae
1133976	Bacteria	Proteobacteria	Alphaproteobacteria	Sphingomonadales	Sphingomonadaceae	Kaistobacter
113404	Bacteria	Acidobacteria	Acidobacteria-6	iii1-15
1134211	Bacteria	Proteobacteria	Gammaproteobacteria	Alteromonadales	Alteromonadaceae	Cellvibrio
1134371	Bacteria	Actinobacteria	Actinobacteria	Actinomycetales	Nocardioidaceae	Aeromicrobium
1134389	Bacteria	Bacteroidetes	Flavobacteriia	Flavobacteriales	Flavobacteriaceae	Flavobacterium
1134482	Bacteria	Proteobacteria	Gammaproteobacteria	Xanthomonadales	Xanthomonadaceae	Arenimonas
1134817	Bacteria	Proteobacteria	Alphaproteobacteria	Rhodospirillales	Rhodospirillaceae
1134925	Bacteria	Bacteroidetes	Cytophagia	Cytophagales	Cytophagaceae
1135012	Bacteria	Gemmatimonadetes	Gemm-2
1135155	Bacteria	Bacteroidetes	[Saprospirae]	[Saprospirales]	Chitinophagaceae	Ferruginibacter	lapsinanis
1135388	Bacteria	Actinobacteria	Thermoleophilia	Gaiellales	Gaiellaceae
1135504	Bacteria	Bacteroidetes	Cytophagia	Cytophagales	Cytophagaceae
113573	Bacteria	Proteobacteria	Alphaproteobacteria	Sphingomonadales	Sphingomonadaceae	Sphingobium
1135751	Bacteria	[Thermi]	Deinococci	Deinococcales	Deinococcaceae	Deinococcus
113577	Bacteria	Proteobacteria	Betaproteobacteria	Ellin6067
1135865	Bacteria	Planctomycetes	Planctomycetia	Pirellulales	Pirellulaceae	Pirellula
1135983	Bacteria	Acidobacteria	Acidobacteriia	Acidobacteriales	Acidobacteriaceae
113599	Bacteria	Chloroflexi	TK10	AKYG885	Dolo_23
113607	Bacteria	Acidobacteria	[Chloracidobacteria]	RB41	Ellin6075
113609	Bacteria	Chloroflexi	Anaerolineae	envOPS12
1136316	Bacteria	Proteobacteria	Deltaproteobacteria	Myxococcales	Polyangiaceae	Chondromyces
1136403	Bacteria	Firmicutes	Clostridia	Clostridiales	Clostridiaceae
1136488	Bacteria	Actinobacteria	Actinobacteria	Actinomycetales
113674	Bacteria	Bacteroidetes	Sphingobacteriia	Sphingobacteriales
1136827	Bacteria	Planctomycetes	Planctomycetia	Planctomycetales	Planctomycetaceae	Planctomyces
1136853	Bacteria	Proteobacteria	Alphaproteobacteria	Rhizobiales	Methylocystaceae	Pleomorphomonas
1136913	Bacteria	Proteobacteria	Gammaproteobacteria	Xanthomonadales	Sinobacteraceae	Steroidobacter
1136974	Bacteria	Proteobacteria	Alphaproteobacteria	Sphingomonadales	Sphingomonadaceae	Novosphingobium
113699	Bacteria	Gemmatimonadetes	Gemmatimonadetes	C114
113710	Bacteria	Proteobacteria	Alphaproteobacteria	Rhodospirillales	Rhodospirillaceae
113711	Bacteria	Actinobacteria	Actinobacteria	Actinomycetales	Pseudonocardiaceae
1137204	Bacteria	[Thermi]	Deinococci	Deinococcales	Deinococcaceae	Deinococcus
113722	Bacteria	Proteobacteria	Alphaproteobacteria	Rhodospirillales	Acetobacteraceae
113726	Bacteria	Chloroflexi	Anaerolineae	GCA004
113748	Bacteria	Proteobacteria	Deltaproteobacteria	Myxococcales	Polyangiaceae	Sorangium
1137563	Bacteria	Verrucomicrobia	Opitutae	Opitutales	Opitutaceae	Opitutus
113767	Bacteria	TM7	SC3
1137731	Bacteria	Proteobacteria	Alphaproteobacteria	Sphingomonadales	Sphingomonadaceae	Sphingomonas	wittichii
1137749	Bacteria	Actinobacteria	Actinobacteria	Actinomycetales	Micromonosporaceae
1137769	Bacteria	Proteobacteria	Alphaproteobacteria	Rhizobiales	Hyphomicrobiaceae
113777	Bacteria	Gemmatimonadetes	Gemmatimonadetes
113778	Bacteria	Proteobacteria	Alphaproteobacteria	Sphingomonadales	Sphingomonadaceae
1137819	Bacteria	Bacteroidetes	Sphingobacteriia	Sphingobacteriales
1137852	Bacteria	Bacteroidetes	[Saprospirae]	[Saprospirales]	Chitinophagaceae
1137871	Bacteria	Proteobacteria	Deltaproteobacteria	Myxococcales	Cystobacterineae
1138007	Bacteria	Bacteroidetes	Sphingobacteriia	Sphingobacteriales	Sphingobacteriaceae	Sphingobacterium
1138326	Bacteria	Actinobacteria	Actinobacteria	Actinomycetales	Intrasporangiaceae	Phycicoccus
1138331	Bacteria	Tenericutes	Mollicutes	Acholeplasmatales	Acholeplasmataceae	Acholeplasma
1138370	Bacteria	Bacteroidetes	[Saprospirae]	[Saprospirales]	Chitinophagaceae	Chitinophaga
1138512	Bacteria	Proteobacteria	Alphaproteobacteria	Sphingomonadales	Sphingomonadaceae
1138574	Bacteria	Bacteroidetes	[Saprospirae]	[Saprospirales]	Chitinophagaceae
1138934	Bacteria	Bacteroidetes	Cytophagia	Cytophagales	Cytophagaceae	Adhaeribacter
1138936	Bacteria	Proteobacteria	Deltaproteobacteria	Myxococcales	Polyangiaceae	Byssovorax	cruenta
1139057	Bacteria	Chloroflexi	Chloroflexi	AKIW781
113913	Bacteria	Proteobacteria	Alphaproteobacteria	BD7-3
113915	Bacteria	Proteobacteria	Gammaproteobacteria	Xanthomonadales	Xanthomonadaceae	Arenimonas
1139250	Bacteria	Bacteroidetes	[Saprospirae]	[Saprospirales]	Chitinophagaceae	Niabella
1139285	Bacteria	Proteobacteria	Alphaproteobacteria	Sphingomonadales	Sphingomonadaceae
113932	Bacteria	Actinobacteria	Actinobacteria	Actinomycetales	Streptomycetaceae	Streptomyces	scabrisporus
1139344	Bacteria	Proteobacteria	Alphaproteobacteria	Rhizobiales
113935	Bacteria	Actinobacteria	Actinobacteria	Actinomycetales	Micromonosporaceae
113942	Bacteria	Chloroflexi	Chloroflexi	[Roseiflexales]	[Kouleothrixaceae]	Kouleothrix
1139480	Bacteria	Acidobacteria	Solibacteres	Solibacterales
113950	Bacteria	Acidobacteria	iii1-8	DS-18
11396	Bacteria	Actinobacteria	Acidimicrobiia	Acidimicrobiales
1139687	Bacteria	Bacteroidetes	Flavobacteriia	Flavobacteriales	[Weeksellaceae]	Chryseobacterium
1139946	Bacteria	Bacteroidetes	Flavobacteriia	Flavobacteriales	Flavobacteriaceae	Flavobacterium
113a9daf85233b04deac76daf4323037	Bacteria	Proteobacteria	Alphaproteobacteria	Rhodobacterales	Rhodobacteraceae	Rubellimicrobium
113d6dde222c83b53fbeca706a98c7cf	Bacteria	Planctomycetes	Phycisphaerae	WD2101
113f5ab48981d4a61ffc9625d1d2e5c6	Bacteria	Proteobacteria	Gammaproteobacteria	Legionellales	Coxiellaceae
1140085	Bacteria	Proteobacteria	Alphaproteobacteria
1140168	Bacteria	Actinobacteria	Actinobacteria	Actinomycetales	Nocardioidaceae
1140307	Bacteria	Planctomycetes	Phycisphaerae	WD2101
1140357	Bacteria	Actinobacteria	Acidimicrobiia	Acidimicrobiales
1140359	Bacteria	Actinobacteria	Acidimicrobiia	Acidimicrobiales
1140475	Bacteria	Proteobacteria	Alphaproteobacteria	Rhodospirillales	Rhodospirillaceae
114049	Bacteria	Chloroflexi	Anaerolineae	SBR1031	A4b
1140498	Bacteria	Acidobacteria	AT-s54
1140514	Bacteria	Proteobacteria	Deltaproteobacteria	Myxococcales
1140754	Bacteria	Acidobacteria	[Chloracidobacteria]	11-24
114076	Bacteria	Bacteroidetes	[Saprospirae]	[Saprospirales]	Chitinophagaceae
1140817	Bacteria	Chloroflexi	Anaerolineae	SBR1031	SJA-101
1140830	Bacteria	Verrucomicrobia	[Pedosphaerae]	[Pedosphaerales]
1140993	Bacteria	Proteobacteria	Alphaproteobacteria	Rhizobiales	Hyphomicrobiaceae	Rhodoplanes
1141005	Bacteria	Gemmatimonadetes	Gemm-3
1141034	Bacteria	Chloroflexi	Anaerolineae	S0208
1141575	Bacteria	Acidobacteria	Solibacteres	Solibacterales	Solibacteraceae	Candidatus Solibacter
1141671	Bacteria	Actinobacteria	Actinobacteria	Actinomycetales	Streptomycetaceae
114170	Bacteria	Proteobacteria	Deltaproteobacteria	Myxococcales
114176	Bacteria	Chloroflexi	Chloroflexi	Chloroflexales	Oscillochloridaceae	Oscillochloris
1141943	Bacteria	Cyanobacteria	ML635J-21
114201	Bacteria	Proteobacteria	Alphaproteobacteria	Rhodospirillales	Rhodospirillaceae
114209	Bacteria	Proteobacteria	Betaproteobacteria	Ellin6067
1142257	Bacteria	Actinobacteria	Actinobacteria	Actinomycetales	Microbacteriaceae	Agrococcus	jenensis
114240	Bacteria	Acidobacteria	Acidobacteria-6	iii1-15
1142462	Bacteria	Acidobacteria	Acidobacteria-6	iii1-15
1142584	Bacteria	Proteobacteria	Alphaproteobacteria	Rhodospirillales	Rhodospirillaceae
114263	Bacteria	Planctomycetes	Phycisphaerae	WD2101
1142660	Bacteria	Chloroflexi	Thermomicrobia	JG30-KF-CM45
1142690dea6b99953876872e295f4802	Bacteria	OD1	ZB2
11427	Bacteria	Actinobacteria	Actinobacteria	Actinomycetales	Geodermatophilaceae	Blastococcus	aggregatus
1142871	Bacteria	Actinobacteria	MB-A2-108	0319-7L14
114289	Bacteria	Bacteroidetes	[Saprospirae]	[Saprospirales]	Chitinophagaceae
1142950	Bacteria	Bacteroidetes	[Saprospirae]	[Saprospirales]	Saprospiraceae
114305	Bacteria	Chlorobi
114313	Bacteria	Verrucomicrobia	Opitutae	Opitutales	Opitutaceae	Opitutus
1143223	Bacteria	Actinobacteria	Thermoleophilia	Gaiellales	Gaiellaceae
1143332	Bacteria	Proteobacteria	Deltaproteobacteria	Myxococcales	Haliangiaceae
1143359	Bacteria	Bacteroidetes	Cytophagia	Cytophagales	Cytophagaceae	Adhaeribacter
1143368	Bacteria	Proteobacteria	Alphaproteobacteria	Rhodospirillales	Acetobacteraceae	Belnapia	moabensis
114341	Bacteria	Proteobacteria	Deltaproteobacteria	Myxococcales	Haliangiaceae
1143446	Bacteria	Actinobacteria	Actinobacteria	Actinomycetales	Streptomycetaceae	Streptomyces
1143858	Bacteria	Cyanobacteria	4C0d-2	MLE1-12
114389	Bacteria	Gemmatimonadetes	Gemmatimonadetes	Gemmatimonadales	Ellin5301
11439	Bacteria	Actinobacteria	Actinobacteria	Actinomycetales	Geodermatophilaceae
1143937	Bacteria	Proteobacteria	Deltaproteobacteria	Myxococcales
114400	Bacteria	Firmicutes	Clostridia	Clostridiales	Clostridiaceae	Clostridium
1144006	Bacteria	Proteobacteria	Betaproteobacteria	Burkholderiales	Comamonadaceae
114415	Bacteria	Proteobacteria	Alphaproteobacteria	Rhizobiales	Hyphomicrobiaceae	Rhodoplanes
1144223	Bacteria	Cyanobacteria	Nostocophycideae	Nostocales	Nostocaceae
1144378	Bacteria	Proteobacteria	Alphaproteobacteria	Sphingomonadales	Sphingomonadaceae	Sphingomonas
1144430	Bacteria	Planctomycetes	Planctomycetia	Pirellulales	Pirellulaceae
1144449	Bacteria	Firmicutes	Bacilli	Bacillales	Paenibacillaceae	Paenibacillus
1144575	Bacteria	Proteobacteria	Deltaproteobacteria	Myxococcales
1144585	Bacteria	Actinobacteria	Actinobacteria	Actinomycetales	Microbacteriaceae
1144682	Bacteria	Bacteroidetes	Sphingobacteriia	Sphingobacteriales
1144742	Bacteria	Proteobacteria	Alphaproteobacteria	Sphingomonadales	Sphingomonadaceae
1144801	Bacteria	Bacteroidetes	Sphingobacteriia	Sphingobacteriales
1144878	Bacteria	Acidobacteria	Acidobacteria-6	iii1-15	mb2424
1145172	Bacteria	Actinobacteria	Thermoleophilia	Gaiellales	Gaiellaceae
1145616	Bacteria	Actinobacteria	Actinobacteria	Actinomycetales	Geodermatophilaceae
1145649	Bacteria	Acidobacteria	[Chloracidobacteria]	RB41	Ellin6075
114573	Bacteria	Proteobacteria	Gammaproteobacteria	Xanthomonadales	Xanthomonadaceae	Pseudoxanthomonas	mexicana
1145795	Bacteria	Proteobacteria	Alphaproteobacteria	Sphingomonadales	Sphingomonadaceae	Sphingomonas
114587	Bacteria	Actinobacteria	Actinobacteria	Actinomycetales	Pseudonocardiaceae	Pseudonocardia
1145908	Bacteria	Acidobacteria	Solibacteres	Solibacterales	Solibacteraceae	Candidatus Solibacter
1146	Archaea	Crenarchaeota	Thaumarchaeota	Nitrososphaerales	Nitrososphaeraceae	Candidatus Nitrososphaera
1146125	Bacteria	Actinobacteria	Actinobacteria	Actinomycetales	Microbacteriaceae	Cryocola
1146288	Bacteria	Bacteroidetes	Flavobacteriia	Flavobacteriales	Flavobacteriaceae	Flavobacterium
1146349	Bacteria	Firmicutes	Clostridia	Clostridiales	Lachnospiraceae	Epulopiscium
1146530	Bacteria	Bacteroidetes	Sphingobacteriia	Sphingobacteriales	Sphingobacteriaceae	Sphingobacterium
1146658	Bacteria	Acidobacteria	RB25
1146704	Bacteria	Planctomycetes	Planctomycetia	Gemmatales	Gemmataceae	Gemmata
1146761	Bacteria	Proteobacteria	Gammaproteobacteria	Pseudomonadales	Pseudomonadaceae
1146778	Bacteria	Bacteroidetes	[Saprospirae]	[Saprospirales]	Chitinophagaceae	Flavisolibacter
1146784	Bacteria	Firmicutes	Bacilli	Bacillales
1146798	Bacteria	Firmicutes	Clostridia	Clostridiales	Lachnospiraceae	Epulopiscium
114687	Bacteria	Proteobacteria	Betaproteobacteria	Burkholderiales	Burkholderiaceae	Burkholderia
1147012	Bacteria	Planctomycetes	Planctomycetia	Gemmatales	Gemmataceae	Gemmata
11471ccba3592d376c9b3b59d5b3149f	Bacteria	Chloroflexi	Anaerolineae	A31	S47
1147547	Bacteria	Planctomycetes	Planctomycetia	Gemmatales	Isosphaeraceae
1147754	Bacteria	Planctomycetes	Planctomycetia	Pirellulales	Pirellulaceae	Pirellula
1147899	Bacteria	Bacteroidetes	[Saprospirae]	[Saprospirales]	Chitinophagaceae
1147925	Bacteria	Firmicutes	Clostridia	Clostridiales	Clostridiaceae	Clostridium	perfringens
1147938	Bacteria	Proteobacteria	Alphaproteobacteria	Rhizobiales	Bradyrhizobiaceae
1147978	Bacteria	Firmicutes	Clostridia	Clostridiales	Lachnospiraceae	Epulopiscium
1147983	Bacteria	Proteobacteria	Betaproteobacteria	Burkholderiales	Comamonadaceae
1148212	Bacteria	Planctomycetes	Planctomycetia	Gemmatales	Gemmataceae	Gemmata	obscuriglobus
1148343	Bacteria	Planctomycetes	Planctomycetia	Gemmatales	Gemmataceae	Gemmata
114930	Bacteria	Proteobacteria	Alphaproteobacteria	Rhodospirillales	Rhodospirillaceae	Azospirillum	brasilense
114975	Bacteria	Verrucomicrobia	[Pedosphaerae]	[Pedosphaerales]	Ellin517
1149f9a9023011bf4e4918de5360622d	Bacteria	Planctomycetes	Planctomycetia	Pirellulales	Pirellulaceae	Pirellula
114a9486970fe45ea2790b0d483b8def	Bacteria	Gemmatimonadetes	Gemmatimonadetes
114d16480fb48bfbcaabcb9be5c99e83	Bacteria	Proteobacteria	Deltaproteobacteria	Myxococcales
114ec4803e2ca11866021921cea54f49	Bacteria	Planctomycetes	Planctomycetia	Gemmatales	Gemmataceae
115012	Bacteria	Firmicutes	Clostridia	Clostridiales	[Tissierellaceae]	Sedimentibacter
115017	Bacteria	Proteobacteria	Alphaproteobacteria	Sphingomonadales	Sphingomonadaceae	Blastomonas
115045	Bacteria	Actinobacteria	Actinobacteria	Actinomycetales	Pseudonocardiaceae	Amycolatopsis
115085	Bacteria	Verrucomicrobia	[Spartobacteria]	[Chthoniobacterales]	[Chthoniobacteraceae]	Ellin506
1150c18061ba9b99f660c4f4b363a959	Bacteria	Proteobacteria	Alphaproteobacteria
115f9e66d4f73fedb57ecc4c7dcd7e86	Bacteria	Chlorobi	OPB56
11621	Bacteria	Actinobacteria	Actinobacteria	Actinomycetales	Frankiaceae
11622	Bacteria	Actinobacteria	Actinobacteria	Actinomycetales	Frankiaceae
11641332216e4cf90c6799c82c30aea1	Bacteria	Chloroflexi	Thermomicrobia	AKYG1722
11671cd31e83034993098f351ca13ee2	Bacteria	Armatimonadetes	0319-6E2
116ead3e11a734f04fe83604a224b7e4	Bacteria	Proteobacteria	Gammaproteobacteria	Legionellales
1189be687c0662b39ad7f7860bc40c9c	Bacteria	Bacteroidetes	Sphingobacteriia	Sphingobacteriales	Sphingobacteriaceae
118a6dd58dc4143176e9971b0e37de28	Bacteria	Proteobacteria	Deltaproteobacteria	Spirobacillales
119236	Bacteria	Proteobacteria	Deltaproteobacteria	MIZ46
11a134b427d66507004de29b86b0aab8	Bacteria	Bacteroidetes	Sphingobacteriia	Sphingobacteriales
11a358ea0b85841d828bd193c9ade36b	Bacteria	Proteobacteria	Gammaproteobacteria	Legionellales
11ac0c8f63239bba175b82936ef3d9b3	Bacteria	Planctomycetes	Phycisphaerae	WD2101
11af68e17d3597b6b5908381cb3776c8	Bacteria	Chloroflexi	TK10	B07_WMSP1	FFCH4570
11b033c92ae3f6298b8915932d91db26	Bacteria	Proteobacteria	Alphaproteobacteria	Rhodobacterales	Hyphomonadaceae
11b57ee441ad9affaf7609352285c413	Bacteria	Actinobacteria	Thermoleophilia	Solirubrobacterales	Conexibacteraceae
11b6c3ebd58b46b954591f24a43e1f78	Bacteria	Proteobacteria	Betaproteobacteria
11bce3ceaafe20d97f43759c849d06fe	Bacteria	Proteobacteria	Alphaproteobacteria	Rickettsiales
11c3a603efd4fbc9f2c90eafcad77155	Bacteria	Chloroflexi	Anaerolineae	SBR1031	A4b
11c43e07f05e8fe4d2ef3fcd406292cc	Bacteria	Chlorobi	OPB56
11cbe95bdbb9c76e343262888b2f9ca6	Bacteria	Proteobacteria	Alphaproteobacteria	Rhizobiales
11ccf45e7a65683fbbab5f8b22f7beb4	Bacteria
11d00fd1835a30ca27d461bfec262f0b	Bacteria
11da5e3c403dbb167b670d552015b754	Bacteria	Cyanobacteria	Chloroplast
11db52fd463a09e81ca08bbfc54769cc	Bacteria
11db619c5afead6f39669b99cc104f0f	Bacteria	Proteobacteria	Betaproteobacteria	Burkholderiales	Comamonadaceae
11ddd3dcb13080bf0c376644138bc4ca	Bacteria	Planctomycetes	Phycisphaerae	Phycisphaerales
11de48bd685c39c3e05f883735743636	Bacteria	Bacteroidetes	[Saprospirae]	[Saprospirales]	Chitinophagaceae
11e6cb34da143285569756c6d0e8b2c8	Bacteria	Verrucomicrobia	[Methylacidiphilae]	S-BQ2-57
11eceef598221c665cf4eb46504ed0a3	Bacteria	Bacteroidetes	Cytophagia	Cytophagales	Cytophagaceae
11ee475c9173180578613b0794124b60	Bacteria	Proteobacteria	Gammaproteobacteria	Legionellales
11f2c39c79adb1e594a26f55a69497d4	Bacteria	Proteobacteria	Alphaproteobacteria	Rhizobiales
11f515bc7b6354a9550928f6deb23755	Bacteria
11f5882b425275a85a6f2e348c967f6d	Bacteria	Chloroflexi	Chloroflexi	[Roseiflexales]
11f9c66c3cddf4dac70170499d6cb75c	Bacteria	Proteobacteria
11fa9997e0853a75c261d8f2f6af308b	Bacteria	Cyanobacteria	ML635J-21
12000	Bacteria	Actinobacteria	Actinobacteria	Actinomycetales	Thermomonosporaceae	Actinocorallia
120243afa428939a7c64536ddd432126	Bacteria
120422	Bacteria	Proteobacteria	Alphaproteobacteria	Rhizobiales	Rhizobiaceae
1204e72b25bbbebbf29db14efc2e9055	Bacteria	Verrucomicrobia	[Spartobacteria]	[Chthoniobacterales]	[Chthoniobacteraceae]
120514	Bacteria	FBP
12056	Bacteria	Actinobacteria	Actinobacteria	Actinomycetales	Thermomonosporaceae	Actinomadura	vinacea
1207583f69c7624c5a8549bc02c9e549	Bacteria
120b3c531c9ca5bc49b975c485e060a9	Bacteria	Actinobacteria	Thermoleophilia	Solirubrobacterales	Patulibacteraceae
120e2d8b102adfa22d32bd3a8fffd9a1	Bacteria	Proteobacteria	Alphaproteobacteria	Rickettsiales
1212148c3067eb299bed26187ad48561	Bacteria	Chlamydiae	Chlamydiia	Chlamydiales
121575	Bacteria	Acidobacteria	Acidobacteria-6	iii1-15
121780	Bacteria	Firmicutes	Bacilli	Bacillales	Paenibacillaceae	Paenibacillus
121b4177516871d53337997b0aef98ce	Bacteria	Planctomycetes	Planctomycetia	Gemmatales	Gemmataceae
12221	Bacteria	Actinobacteria	Actinobacteria	Actinomycetales	Microbacteriaceae	Microbacterium
122425fae04089734e599b125e68a5b3	Bacteria
12253	Bacteria	Actinobacteria	Actinobacteria	Actinomycetales	Microbacteriaceae	Microbacterium
122606209024a34bb915e6e0d079731a	Bacteria	Proteobacteria	Gammaproteobacteria	Legionellales
122653dcd86f67a8eab58cef544c5283	Bacteria	Bacteroidetes	Cytophagia	Cytophagales
122df0aa4891660345c2d9dcf642b1c2	Bacteria	Proteobacteria	Deltaproteobacteria	Bdellovibrionales	Bdellovibrionaceae	Bdellovibrio
12300	Bacteria	Actinobacteria	Actinobacteria	Actinomycetales	Cellulomonadaceae	Cellulomonas
123077	Bacteria	Actinobacteria	Thermoleophilia	Gaiellales	Gaiellaceae
12347026fc57716ee08fc9833da7ddc7	Bacteria	Bacteroidetes	[Saprospirae]	[Saprospirales]	Chitinophagaceae	Flavisolibacter
123515e53a8356ff98f495bf3daeb962	Bacteria
1244db02cb7d5f7f2f5343f93080d236	Bacteria	Acidobacteria	[Chloracidobacteria]	RB41
1246d3abf2a79773f85694307fb1e176	Bacteria	Proteobacteria	Alphaproteobacteria	Rhizobiales
1249de6dbb7fb99ec523fa4dabd17750	Bacteria	Bacteroidetes	[Saprospirae]	[Saprospirales]	Chitinophagaceae	Segetibacter
124b44c212b0498f9c59d31914175bcd	Bacteria	Chlamydiae	Chlamydiia	Chlamydiales	Parachlamydiaceae
124f642cd0c505feb2e575ecd18f4997	Bacteria	Proteobacteria	Gammaproteobacteria	Legionellales
125045	Bacteria	Actinobacteria	Acidimicrobiia	Acidimicrobiales	C111
125157	Bacteria	Actinobacteria	Acidimicrobiia	Acidimicrobiales	C111
1252a9aba1d8ab79d4803463e3344098	Bacteria	Proteobacteria	Gammaproteobacteria	Xanthomonadales	Xanthomonadaceae	Lysobacter
125555	Bacteria	Actinobacteria	Thermoleophilia	Solirubrobacterales	Conexibacteraceae
125736	Bacteria	Verrucomicrobia	[Pedosphaerae]	[Pedosphaerales]	auto67_4W
126056	Bacteria	Proteobacteria	Betaproteobacteria	Burkholderiales	Burkholderiaceae	Burkholderia
12658cc291292d8bed6b53a4fc43eec8	Bacteria	Gemmatimonadetes	Gemmatimonadetes	Ellin5290
12699a4ce21886c71082ceb2573e67d4	Bacteria	Proteobacteria	Alphaproteobacteria
126a3095caafc3f6a8a5664e605030b3	Bacteria	Firmicutes	Clostridia	Clostridiales	[Mogibacteriaceae]
126bb639ffb3a648359dfc15984fa5e5	Bacteria	Proteobacteria	Alphaproteobacteria	Rhodospirillales	Rhodospirillaceae
126bdedde985fe54655bc522171eae02	Bacteria	Acidobacteria	[Chloracidobacteria]	RB41
126cfc8ea1ff63c718b7f2037438b837	Bacteria	Acidobacteria	Acidobacteria-6	iii1-15
126d63a941856005b3848338f3a837bd	Bacteria	Proteobacteria	Deltaproteobacteria	Myxococcales	Polyangiaceae
12776	Bacteria	Actinobacteria	Actinobacteria	Actinomycetales	Nocardioidaceae
12798	Bacteria	Actinobacteria	Actinobacteria	Actinomycetales	Nocardioidaceae	Pimelobacter
12799	Bacteria	Actinobacteria	Actinobacteria	Actinomycetales	Nocardioidaceae	Pimelobacter
127e388173f3a91dd7140e793cc99865	Bacteria	Proteobacteria	Alphaproteobacteria	BD7-3
128033	Bacteria	Proteobacteria	Alphaproteobacteria	Rhizobiales	Brucellaceae	Ochrobactrum
128094	Bacteria	Acidobacteria	Acidobacteria-6	iii1-15
128109	Bacteria	Acidobacteria	EC1113
128171	Bacteria	Proteobacteria	Betaproteobacteria	Burkholderiales	Comamonadaceae
128220	Bacteria	Acidobacteria	Acidobacteria-6	iii1-15
128235	Bacteria	Gemmatimonadetes	Gemm-1
128b0b541eade68fa683be16737471c3	Bacteria	Proteobacteria	Gammaproteobacteria	Alteromonadales	211ds20
128cecc812eb5642c9c5fecc1175cd35	Bacteria	OD1
128e64a9f30eb90bb57eac07c80299b8	Bacteria	Proteobacteria	Alphaproteobacteria
12913	Bacteria	Actinobacteria	Actinobacteria	Actinomycetales	Pseudonocardiaceae	Pseudonocardia
12926637fcdebc0928acf32da1310682	Bacteria	Firmicutes	Clostridia	Clostridiales	Christensenellaceae
129342	Bacteria	Actinobacteria	Actinobacteria	Actinomycetales	Streptomycetaceae
1294bdc9090abfdd55e4f7605a36c085	Bacteria	OD1	ZB2
12987	Bacteria	Actinobacteria	Actinobacteria	Actinomycetales	Actinosynnemataceae
12993	Bacteria	Actinobacteria	Actinobacteria	Actinomycetales	Actinosynnemataceae
12ab801e0c0ee6d5f42cd8f6bf076270	Bacteria	Proteobacteria	TA18	PHOS-HD29
12adeff1236a72c48353c151c426bdb4	Bacteria	Proteobacteria	Betaproteobacteria	Procabacteriales	Procabacteriaceae
12bdf03b9b17908922bf0ff83e4a5d92	Bacteria	Proteobacteria	Deltaproteobacteria	Spirobacillales
12c2d07869476e0f991fe40eb109b9e1	Bacteria	Actinobacteria	Actinobacteria	Actinomycetales	Mycobacteriaceae	Mycobacterium	celatum
12cc23b1526fb36aaeae9b0b638d28d6	Bacteria	Proteobacteria	Deltaproteobacteria	Myxococcales
12e477849dc7ce69235e8fc53377e038	Unassigned
12ea9ca38fa22f56cba3636bb7aeab77	Bacteria	Proteobacteria	Alphaproteobacteria	Rhizobiales	Hyphomicrobiaceae	Pedomicrobium
12eacbe4ff27b69f6ed803145c335042	Bacteria	Bacteroidetes	Cytophagia	Cytophagales	Cytophagaceae
12f19763299592bd71cb659b8bda25c1	Bacteria	Proteobacteria	Alphaproteobacteria	BD7-3
12f4e2ca024c0b6887a18fa4c58e3036	Bacteria	Chloroflexi
12fb8977a11a7bf2c2b859f398408695	Bacteria
130225708ce26ec7c4acb382c385ebfc	Bacteria	Actinobacteria	Actinobacteria
130335	Bacteria	Firmicutes	Clostridia	Clostridiales	Lachnospiraceae
13048	Bacteria	Actinobacteria	Actinobacteria	Actinomycetales	Mycobacteriaceae	Mycobacterium
13074	Bacteria	Actinobacteria	Actinobacteria	Actinomycetales	Mycobacteriaceae	Mycobacterium
130794	Bacteria	Proteobacteria	Alphaproteobacteria	Rhodobacterales	Rhodobacteraceae	Paracoccus
1307a93164a6ddeb33ad8764b361c79a	Bacteria	Verrucomicrobia	[Spartobacteria]	[Chthoniobacterales]	[Chthoniobacteraceae]
1308b7ea5b0819de1a09f4f018cb9253	Bacteria	Proteobacteria	Deltaproteobacteria	Bdellovibrionales	Bdellovibrionaceae	Bdellovibrio
13095504057dccf66a1274b4aa969c46	Bacteria	Proteobacteria	Alphaproteobacteria	Rickettsiales
130f36067954699d03db865cfd77994c	Bacteria	Proteobacteria	Deltaproteobacteria	Myxococcales	Haliangiaceae
13100	Bacteria	Actinobacteria	Actinobacteria	Actinomycetales	Mycobacteriaceae	Mycobacterium
131100	Bacteria	Firmicutes	Clostridia	Clostridiales	Lachnospiraceae	Blautia
13120	Bacteria	Actinobacteria	Actinobacteria	Actinomycetales	Mycobacteriaceae	Mycobacterium
131337	Bacteria	Proteobacteria	Gammaproteobacteria	Xanthomonadales	Sinobacteraceae
131339	Bacteria	Chloroflexi	Anaerolineae	SBR1031	A4b
131386	Bacteria	Firmicutes	Clostridia	Clostridiales	Lachnospiraceae	Pseudobutyrivibrio
131389	Bacteria	Proteobacteria	Alphaproteobacteria	Rhizobiales	Hyphomicrobiaceae	Hyphomicrobium
131444	Bacteria	Verrucomicrobia	[Pedosphaerae]	[Pedosphaerales]
13180	Bacteria	Actinobacteria	Actinobacteria	Actinomycetales	Mycobacteriaceae	Mycobacterium
131892	Bacteria	Proteobacteria	Alphaproteobacteria	Sphingomonadales	Sphingomonadaceae	Kaistobacter
131ec9215cf884f8082fc4d1249f7a0e	Bacteria	Proteobacteria	Deltaproteobacteria
132122	Bacteria	Firmicutes	Clostridia	Clostridiales
13217de07ed6364ad61c272fe6e0d3fd	Bacteria	Chloroflexi	Chloroflexi	[Roseiflexales]
132220	Bacteria	Firmicutes	Clostridia	Clostridiales	Symbiobacteriaceae	Symbiobacterium
132329	Bacteria	Proteobacteria	Gammaproteobacteria	Legionellales	Coxiellaceae	Aquicella
13233	Bacteria	Actinobacteria	Actinobacteria	Actinomycetales	Mycobacteriaceae	Mycobacterium
132438	Bacteria	Synergistetes	Synergistia	Synergistales	Dethiosulfovibrionaceae	TG5
132609	Bacteria	Actinobacteria	Actinobacteria	Actinomycetales	Micrococcaceae	Arthrobacter
132722	Bacteria	Verrucomicrobia	[Pedosphaerae]	[Pedosphaerales]
132814	Bacteria	Proteobacteria	Betaproteobacteria	Burkholderiales	Comamonadaceae	Variovorax
132900	Bacteria	Spirochaetes	Spirochaetes	Spirochaetales	Spirochaetaceae	Treponema
132a3d119783e6c955ea142d3039d0f7	Bacteria	Actinobacteria	Thermoleophilia	Gaiellales	Gaiellaceae
1331c0c98af4f598198ca42aa2383d5c	Bacteria
133306	Bacteria	Actinobacteria	Actinobacteria	Actinomycetales	Nocardioidaceae
13332	Bacteria	Actinobacteria	Actinobacteria	Actinomycetales	Williamsiaceae	Williamsia
133380	Bacteria	Proteobacteria	Alphaproteobacteria	Rhizobiales	Bradyrhizobiaceae	Balneimonas
133382	Bacteria	Proteobacteria	Alphaproteobacteria	Rhizobiales	Hyphomicrobiaceae	Rhodoplanes
133435	Bacteria	Firmicutes	Clostridia	Clostridiales
13392f3fa3f8c187efb3c8eb47451e9e	Bacteria	Bacteroidetes	Cytophagia	Cytophagales	Cytophagaceae
[truncated: 18,718 more rows]
